# Supplementary material for: Multiple Lineages of Dengue Virus Serotype 2 Cosmopolitan Genotype Caused a Local Dengue Outbreak in Hangzhou, Zhejiang Province, China, in 2017
Source: Sci Rep. 2019 May 14;9:7345. doi: 10.1038/s41598-019-43560-5 (PMC6517437; doi:10.1038/s41598-019-43560-5)
Supplement: Supplementary file 2 — Table S4 [file 41598_2019_43560_MOESM2_ESM.xls]

## Sheet: Sheet1
Table S4. The reference sequences of DENV-2 E gene downloaded from VIPR for phylogenetic analysis
Gene	GenBank Accession	Strain Name	Subtype/Genotype (ViPR)	Collection Date	Host	Country	CDS Length	Virus Type
E	KF744400	00-St-002	-N/A-	2000	Human	Philippines	1485	Dengue virus 2
E	KF744401	00-St-022	-N/A-	2000	Human	Philippines	1485	Dengue virus 2
E	KF744402	00-St-68B	-N/A-	2000	Human	Philippines	1485	Dengue virus 2
E	KF744397	01-St-206	-N/A-	2001	Human	Philippines	1485	Dengue virus 2
E	KF744408	05-RBD-204	-N/A-	2005	Human	Philippines	1485	Dengue virus 2
E	KF744398	05-Sa-018	-N/A-	2005	Human	Philippines	1485	Dengue virus 2
E	DQ645543	1018-DF-12/03/2001	-N/A-	12/03/2001	Unknown	Taiwan	1485	Dengue virus 2
E	DQ645544	1024-DHF-12/07/2001	-N/A-	12/07/2001	Unknown	Taiwan	1485	Dengue virus 2
E	DQ645545	1183-DF-06/17/2002	-N/A-	06/17/2002	Unknown	Taiwan	1485	Dengue virus 2
E	DQ645546	1222-DF-06/24/2002	-N/A-	06/24/2002	Unknown	Taiwan	1485	Dengue virus 2
E	AF100469	131	2-American	-N/A-	Unknown	-N/A-	1485	Dengue virus 2
E	EU056812	1328	2-American	1977	Human	Puerto Rico	1485	Dengue virus 2
E	EU056810	1349	-N/A-	1983	Human	Burkina Faso	1485	Dengue virus 2
E	JX669476	13858/BR-PE/10	2_AsianAmerican	2010	Human	Brazil	1485	Dengue virus 2
E	JX475906	1392	-N/A-	2009	Human	India	1485	Dengue virus 2
E	DQ645547	1421-DF-07/16/2002	-N/A-	07/16/2002	Unknown	Taiwan	1485	Dengue virus 2
E	DQ645548	1464-DHF-07/20/2002	-N/A-	07/20/2002	Unknown	Taiwan	1485	Dengue virus 2
E	JX669477	14905/BR-PE/10	2_AsianAmerican	2010	Human	Brazil	1485	Dengue virus 2
E	M84728	16681-PDK53	-N/A-	-N/A-	Unknown	-N/A-	1485	Dengue virus 2
E	JX669478	19190/BR-PE/10	2_AsianAmerican	2010	Human	Brazil	1485	Dengue virus 2
E	DQ645549	1945-DHF-08/18/2002	-N/A-	08/18/2002	Unknown	Taiwan	1485	Dengue virus 2
E	DQ645550	1949-DF-08/19/2002	-N/A-	08/19/2002	Unknown	Taiwan	1485	Dengue virus 2
E	KX621247	2015-CZ-17	-N/A-	2015	Human	China	1485	Dengue virus 2
E	KX621248	2015-CZ-23	-N/A-	2015	Human	China	1485	Dengue virus 2
E	KX621245	2015-CZ-5	-N/A-	2015	Human	China	1485	Dengue virus 2
E	KX621246	2015-CZ-7	-N/A-	2015	Human	China	1485	Dengue virus 2
E	KU948303	2016_Singapore_NUH_MDC_DENV-2_variant	-N/A-	02/23/2016	Human	Singapore	1485	Dengue virus 2
E	DQ645551	2191-DF-09/12/2002	-N/A-	09/12/2002	Unknown	Taiwan	1485	Dengue virus 2
E	DQ645552	2208-DHF-09/13/2002	-N/A-	09/13/2002	Unknown	Taiwan	1485	Dengue virus 2
E	DQ645553	2559-DHF-10/23/2002	-N/A-	10/23/2002	Unknown	Taiwan	1485	Dengue virus 2
E	DQ645554	2587-DF-10/26/2002	-N/A-	10/26/2002	Unknown	Taiwan	1485	Dengue virus 2
E	DQ645555	2659-DHF-11/01/2002	-N/A-	11/01/2002	Unknown	Taiwan	1485	Dengue virus 2
E	DQ645556	2784-DF-11/18/2002	-N/A-	11/18/2002	Unknown	Taiwan	1485	Dengue virus 2
E	JX669480	3275/BR-PE/95	2_AsianAmerican	1995	Human	Brazil	1485	Dengue virus 2
E	JX669481	3311/BR-PE/95	2_AsianAmerican	1995	Human	Brazil	1485	Dengue virus 2
E	JX669482	3337/BR-PE/95	2_AsianAmerican	1995	Human	Brazil	1485	Dengue virus 2
E	JX669483	37473/BR-PE/97	2_AsianAmerican	1997	Human	Brazil	1485	Dengue virus 2
E	AF204178	43	2-AsianII	-N/A-	Unknown	China	1485	Dengue virus 2
E	AF204177	44	2-AsianII	-N/A-	Unknown	China	1485	Dengue virus 2
E	JX669484	47913/BR-PE/98	2_AsianAmerican	1998	Human	Brazil	1485	Dengue virus 2
E	JX669485	51347/BR-PE/98	2_AsianAmerican	1998	Human	Brazil	1485	Dengue virus 2
E	JX669486	57135/BR-PE/99	2_AsianAmerican	1999	Human	Brazil	1485	Dengue virus 2
E	JX669487	72144/BR-PE/00	2_AsianAmerican	2000	Human	Brazil	1485	Dengue virus 2
E	KY627763	7754691/BF/2016	-N/A-	11/21/2016	Human	Burkina Faso	1485	Dengue virus 2
E	KY627762	7869191/BF/2016	-N/A-	11/05/2016	Human	Burkina Faso	1485	Dengue virus 2
E	JX669488	87086/BR-PE/02	2_AsianAmerican	2002	Human	Brazil	1485	Dengue virus 2
E	DQ645540	904-DHF-10/31/2001	-N/A-	10/31/2001	Unknown	Taiwan	1485	Dengue virus 2
E	DQ645541	915-DF-11/03/2001	-N/A-	11/03/2001	Unknown	Taiwan	1485	Dengue virus 2
E	JX669479	9479/BR-PE/10	2_AsianAmerican	2010	Human	Brazil	1485	Dengue virus 2
E	KF744403	95-SLMC-125	-N/A-	1995	Human	Philippines	1485	Dengue virus 2
E	KF744406	95-SLMC-148	-N/A-	1995	Human	Philippines	1485	Dengue virus 2
E	DQ645542	950-DF-11/12/2001	-N/A-	11/12/2001	Unknown	Taiwan	1485	Dengue virus 2
E	KF744404	96-BRL-12	-N/A-	1996	Human	Philippines	1485	Dengue virus 2
E	KF744407	96-CSMC-007	-N/A-	1996	Human	Philippines	1485	Dengue virus 2
E	KF744405	96-SLMC-179	-N/A-	1996	Human	Philippines	1485	Dengue virus 2
E	KF744399	98-CI-15	-N/A-	1998	Human	Philippines	1485	Dengue virus 2
E	AB189122	98900663 DHF DV-2	-N/A-	-N/A-	Human	Indonesia	1485	Dengue virus 2
E	AB189123	98900665 DF DV-2	-N/A-	-N/A-	Human	Indonesia	1485	Dengue virus 2
E	AB189124	98900666 DSS DV-2	-N/A-	-N/A-	Human	Indonesia	1485	Dengue virus 2
E	JX286526	ACS380	2_AsianAmerican	03/30/2010	Human	Brazil	1485	Dengue virus 2
E	JX286516	ACS46	2_AsianAmerican	03/01/2010	Human	Brazil	1485	Dengue virus 2
E	JX286517	ACS46_II	2_AsianAmerican	03/01/2010	Human	Brazil	1485	Dengue virus 2
E	JX286518	ACS538	2_AsianAmerican	04/12/2010	Human	Brazil	1485	Dengue virus 2
E	JX286519	ACS542	2_AsianAmerican	05/04/2010	Human	Brazil	1485	Dengue virus 2
E	JX286521	ACS721	2_AsianAmerican	05/04/2010	Human	Brazil	1485	Dengue virus 2
E	LC129170	B3brainP04-08	2-AsianI	-N/A-	Mouse	-N/A-	1485	Dengue virus 2
E	LC129171	B6brainP04-08	2-AsianI	-N/A-	Mouse	-N/A-	1485	Dengue virus 2
E	LC129172	B6thymusP04-08	2-AsianI	-N/A-	Mouse	-N/A-	1485	Dengue virus 2
E	AY858035	BA05i	-N/A-	-N/A-	Human	Indonesia	1485	Dengue virus 2
E	JX073928	BR DEN2 01-01	2_AsianAmerican	2001	Unknown	Brazil	1485	Dengue virus 2
E	KP188569	BR/SJRP/2298/2014	2_AsianAmerican	04/03/2014	Human	Brazil	1485	Dengue virus 2
E	KP188549	BR/SJRP/327/2006	2_AsianAmerican	05/26/2006	Human	Brazil	1485	Dengue virus 2
E	KP188550	BR/SJRP/350/2008	2_AsianAmerican	06/17/2008	Human	Brazil	1485	Dengue virus 2
E	KP188551	BR/SJRP/567/2012	2_AsianAmerican	10/31/2012	Human	Brazil	1485	Dengue virus 2
E	KP188552	BR/SJRP/572/2012	2_AsianAmerican	11/28/2012	Human	Brazil	1485	Dengue virus 2
E	KP188553	BR/SJRP/615/2013	2_AsianAmerican	01/10/2013	Human	Brazil	1485	Dengue virus 2
E	KP188554	BR/SJRP/779/2013	2_AsianAmerican	02/04/2013	Human	Brazil	1485	Dengue virus 2
E	KP188555	BR/SJRP/846/2013	2_AsianAmerican	02/07/2013	Human	Brazil	1485	Dengue virus 2
E	KP188556	BR/SJRP/869/2013	2_AsianAmerican	02/08/2013	Human	Brazil	1485	Dengue virus 2
E	HQ026763	BR0690/RJ/2008	2_AsianAmerican	2008	Human	Brazil	1485	Dengue virus 2
E	AF489932	BR64022	2_AsianAmerican	-N/A-	Unknown	-N/A-	1485	Dengue virus 2
E	AF100463	C0166	2-AsianI	1996	Unknown	-N/A-	1485	Dengue virus 2
E	AF100464	C0167	2-AsianI	-N/A-	Unknown	-N/A-	1485	Dengue virus 2
E	AF100461	C0371	2-AsianI	-N/A-	Unknown	-N/A-	1485	Dengue virus 2
E	AF100462	C0390	2-AsianI	-N/A-	Unknown	-N/A-	1485	Dengue virus 2
E	GU369819	CAM7786	2_AsianAmerican	08/22/2002	Human	Mexico	1485	Dengue virus 2
E	AF119661	China 04	-N/A-	-N/A-	Unknown	China	1485	Dengue virus 2
E	JX649148	CNS36	-N/A-	1995	Human	Viet Nam	1485	Dengue virus 2
E	FM210236	CSF381	-N/A-	2004	Unknown	Viet Nam	1485	Dengue virus 2
E	FM210214	CSF63	2-AsianI	2004	Unknown	Viet Nam	1485	Dengue virus 2
E	AY702036	Cuba115/97	2_AsianAmerican	1997	Unknown	Cuba	1485	Dengue virus 2
E	AY702034	Cuba13/97	2_AsianAmerican	1997	Unknown	Cuba	1485	Dengue virus 2
E	AY702038	Cuba165/97	2_AsianAmerican	1997	Unknown	Cuba	1485	Dengue virus 2
E	AY702039	Cuba205/97	2_AsianAmerican	1997	Unknown	Cuba	1485	Dengue virus 2
E	AY702035	Cuba58/97	2_AsianAmerican	1997	Unknown	Cuba	1485	Dengue virus 2
E	AY702037	Cuba89/97	2_AsianAmerican	-N/A-	Unknown	Cuba	1485	Dengue virus 2
E	KF704356	Cuba_A115_1981	2-AsianII	1981	Human	Cuba	1485	Dengue virus 2
E	KF704355	Cuba_A132_1981	2-AsianII	1981	Human	Cuba	1485	Dengue virus 2
E	KF704354	Cuba_A15_1981	2-AsianII	1981	Human	Cuba	1485	Dengue virus 2
E	KF704357	Cuba_A169_1981	2-AsianII	1981	Human	Cuba	1485	Dengue virus 2
E	KF704358	Cuba_A35_1981	2-AsianII	1981	Human	Cuba	1485	Dengue virus 2
E	HM582107	D2/AS/UH73/1972	2-American	1972	Unknown	American Samoa	1485	Dengue virus 2
E	HM582104	D2/AS/UH77/1972	2-American	1972	Unknown	American Samoa	1485	Dengue virus 2
E	HM582105	D2/AS/UH79/1972	2-American	1972	Unknown	American Samoa	1485	Dengue virus 2
E	HM582106	D2/AS/UH85/1972	2-American	1972	Unknown	American Samoa	1485	Dengue virus 2
E	HM582099	D2/FJ/UH21/1971	2-American	1971	Unknown	Fiji	1485	Dengue virus 2
E	HM582101	D2/FJ/UH22/1971	2-American	1971	Unknown	Fiji	1485	Dengue virus 2
E	HM582100	D2/FJ/UH40/1971	2-American	1971	Unknown	Fiji	1485	Dengue virus 2
E	LC121816	D2/Hu/NIID01/2016	-N/A-	01/2016	Human	-N/A-	1485	Dengue virus 2
E	LC111438	D2/Hu/OPD030NIID/2005	-N/A-	-N/A-	Human	East Timor	1485	Dengue virus 2
E	HM582102	D2/NC/UH37/1971	2-American	1971	Unknown	New Caledonia	1485	Dengue virus 2
E	HM582103	D2/NC/UH97/1972	2-American	1972	Unknown	New Caledonia	1485	Dengue virus 2
E	KF041232	D2/Pakistan/2011-23/2011	-N/A-	2011	Human	Pakistan	1485	Dengue virus 2
E	KF041233	D2/Pakistan/2011-3/2011	2_Cosmopolitan	2011	Human	Pakistan	1485	Dengue virus 2
E	KF041234	D2/Pakistan/2011-4/2011	-N/A-	2011	Human	Pakistan	1485	Dengue virus 2
E	KF041235	D2/Pakistan/209/2009	2_Cosmopolitan	2009	Human	Pakistan	1485	Dengue virus 2
E	KF041236	D2/Pakistan/51/2008	2_Cosmopolitan	2008	Human	Pakistan	1485	Dengue virus 2
E	KF041237	D2/Pakistan/78/2009	2_Cosmopolitan	2009	Human	Pakistan	1485	Dengue virus 2
E	HM582110	D2/PF/UH00/1973	2-American	1973	Unknown	French Polynesia	1485	Dengue virus 2
E	HM582108	D2/PF/UH50/1972	2-American	1972	Unknown	French Polynesia	1485	Dengue virus 2
E	HM582109	D2/PF/UH57/1971	2-American	1971	Unknown	French Polynesia	1485	Dengue virus 2
E	KM217157	D2/Pk/A1/2011	2_Cosmopolitan	08/2011	Human	Pakistan	1485	Dengue virus 2
E	KM217156	D2/Pk/A2/2011	2_Cosmopolitan	08/2011	Human	Pakistan	1485	Dengue virus 2
E	KM217158	D2/Pk/Swat-01	2_Cosmopolitan	08/2013	Human	Pakistan	1485	Dengue virus 2
E	EU081177	D2/SG/05K3295DK1/2005	-N/A-	2005	Unknown	Singapore	1485	Dengue virus 2
E	EU081178	D2/SG/05K3330DK1/2005	-N/A-	2005	Unknown	Singapore	1485	Dengue virus 2
E	EU081179	D2/SG/05K4137DK1/2005	-N/A-	2005	Unknown	Singapore	1485	Dengue virus 2
E	EU081180	D2/SG/05K4155DK1/2005	-N/A-	2005	Unknown	Singapore	1485	Dengue virus 2
E	KX380809	D2/SG/CT10/2012	-N/A-	2012	Human	Singapore	1485	Dengue virus 2
E	KX380810	D2/SG/CT12/2012	-N/A-	2012	Human	Singapore	1485	Dengue virus 2
E	KX380811	D2/SG/CT13/2012	-N/A-	2012	Human	Singapore	1485	Dengue virus 2
E	KX380812	D2/SG/CT15/2012	-N/A-	2012	Human	Singapore	1485	Dengue virus 2
E	KX380813	D2/SG/CT18/2012	-N/A-	2012	Human	Singapore	1485	Dengue virus 2
E	KX380814	D2/SG/CT19/2012	-N/A-	2012	Human	Singapore	1485	Dengue virus 2
E	KX380807	D2/SG/CT2/2012	-N/A-	2012	Human	Singapore	1485	Dengue virus 2
E	KX380815	D2/SG/CT20/2012	-N/A-	2012	Human	Singapore	1485	Dengue virus 2
E	KX380816	D2/SG/CT21/2012	-N/A-	2012	Human	Singapore	1485	Dengue virus 2
E	KX380817	D2/SG/CT22/2012	-N/A-	2012	Human	Singapore	1485	Dengue virus 2
E	KX380818	D2/SG/CT23/2012	-N/A-	2012	Human	Singapore	1485	Dengue virus 2
E	KX380819	D2/SG/CT24/2012	-N/A-	2012	Human	Singapore	1485	Dengue virus 2
E	KX380820	D2/SG/CT26/2012	-N/A-	2012	Human	Singapore	1485	Dengue virus 2
E	KX380821	D2/SG/CT27/2012	-N/A-	2012	Human	Singapore	1485	Dengue virus 2
E	KX380822	D2/SG/CT28/2012	-N/A-	2012	Human	Singapore	1485	Dengue virus 2
E	KX380823	D2/SG/CT29/2012	-N/A-	2012	Human	Singapore	1485	Dengue virus 2
E	KX380824	D2/SG/CT30/2012	-N/A-	2012	Human	Singapore	1485	Dengue virus 2
E	KX380825	D2/SG/CT31/2013	-N/A-	2013	Human	Singapore	1485	Dengue virus 2
E	KX380826	D2/SG/CT32/2013	-N/A-	2013	Human	Singapore	1485	Dengue virus 2
E	KX380827	D2/SG/CT34/2013	-N/A-	2013	Human	Singapore	1485	Dengue virus 2
E	KX380828	D2/SG/CT35/2013	-N/A-	2013	Human	Singapore	1485	Dengue virus 2
E	KX380829	D2/SG/CT36/2013	-N/A-	2013	Human	Singapore	1485	Dengue virus 2
E	KX380830	D2/SG/CT38/2013	-N/A-	2013	Human	Singapore	1485	Dengue virus 2
E	KX380831	D2/SG/CT39/2013	-N/A-	2013	Human	Singapore	1485	Dengue virus 2
E	KX380808	D2/SG/CT4/2012	-N/A-	2012	Human	Singapore	1485	Dengue virus 2
E	KX380832	D2/SG/CT40/2013	-N/A-	2013	Human	Singapore	1485	Dengue virus 2
E	KX380833	D2/SG/CT41/2013	-N/A-	2013	Human	Singapore	1485	Dengue virus 2
E	KX380834	D2/SG/CT42/2013	-N/A-	2013	Human	Singapore	1485	Dengue virus 2
E	KX380835	D2/SG/CT44/2013	-N/A-	2013	Human	Singapore	1485	Dengue virus 2
E	KX380836	D2/SG/CT46/2013	-N/A-	2013	Human	Singapore	1485	Dengue virus 2
E	KX380837	D2/SG/CT50/2013	-N/A-	2013	Human	Singapore	1485	Dengue virus 2
E	KX380838	D2/SG/CT51/2013	-N/A-	2013	Human	Singapore	1485	Dengue virus 2
E	KU365903	D2/Taiwan/700TN1509a	-N/A-	2015	Human	Taiwan	1485	Dengue virus 2
E	KU365901	D2/Taiwan/704TN1505a	-N/A-	2015	Human	Taiwan	1485	Dengue virus 2
E	KU365902	D2/Taiwan/704TN1506b	-N/A-	2015	Human	Taiwan	1485	Dengue virus 2
E	HM582117	D2/TO/UH04/1974	2-American	1974	Unknown	Tonga	1485	Dengue virus 2
E	HM582111	D2/TO/UH16/1974	2-American	1974	Unknown	Tonga	1485	Dengue virus 2
E	HM582112	D2/TO/UH19/1974	2-American	1974	Unknown	Tonga	1485	Dengue virus 2
E	HM582113	D2/TO/UH20/1974	2-American	1974	Unknown	Tonga	1485	Dengue virus 2
E	HM582114	D2/TO/UH39/1974	2-American	1974	Unknown	Tonga	1485	Dengue virus 2
E	HM582115	D2/TO/UH44/1974	2-American	1974	Unknown	Tonga	1485	Dengue virus 2
E	HM582116	D2/TO/UH94/1974	2-American	1974	Unknown	Tonga	1485	Dengue virus 2
E	KM279515	DC331Y11	-N/A-	2011	Human	Singapore	1485	Dengue virus 2
E	KM279517	DC353Y11	-N/A-	2011	Human	Singapore	1485	Dengue virus 2
E	KM279518	DC357Y11	-N/A-	2011	Human	Singapore	1485	Dengue virus 2
E	KM279519	DC367Y11	-N/A-	2011	Human	Singapore	1485	Dengue virus 2
E	KM279520	DC378Y11	-N/A-	2011	Human	Singapore	1485	Dengue virus 2
E	KM279581	DC380Y11	-N/A-	2011	Human	Singapore	1485	Dengue virus 2
E	KM279582	DC389Y11	-N/A-	2011	Human	Singapore	1485	Dengue virus 2
E	KM279521	DC391Y11	-N/A-	2011	Human	Singapore	1485	Dengue virus 2
E	KM279522	DC395Y11	-N/A-	2011	Human	Singapore	1485	Dengue virus 2
E	KM279523	DC403Y11	-N/A-	2011	Human	Singapore	1485	Dengue virus 2
E	KM279524	DC415Y11	-N/A-	2011	Human	Singapore	1485	Dengue virus 2
E	KM279586	DC427Y11	-N/A-	2011	Human	Singapore	1485	Dengue virus 2
E	KM279525	DC429Y11	-N/A-	2011	Human	Singapore	1485	Dengue virus 2
E	KM279526	DC430Y11	-N/A-	2011	Human	Singapore	1485	Dengue virus 2
E	KM279528	DC589Y12	-N/A-	2012	Human	Singapore	1485	Dengue virus 2
E	KM279587	DC596Y12	-N/A-	2012	Human	Singapore	1485	Dengue virus 2
E	KM279530	DC597Y12	-N/A-	2012	Human	Singapore	1485	Dengue virus 2
E	KM279532	DC618Y12	-N/A-	2012	Human	Singapore	1485	Dengue virus 2
E	KM279533	DC619Y12	-N/A-	2012	Human	Singapore	1485	Dengue virus 2
E	KM279534	DC620Y12	-N/A-	2012	Human	Singapore	1485	Dengue virus 2
E	KM279535	DC621Y12	-N/A-	2012	Human	Singapore	1485	Dengue virus 2
E	KM279536	DC629Y12	-N/A-	2012	Human	Singapore	1485	Dengue virus 2
E	KM279537	DC635Y12	-N/A-	2012	Human	Singapore	1485	Dengue virus 2
E	KM279588	DC636Y12	-N/A-	2012	Human	Singapore	1485	Dengue virus 2
E	KM279538	DC639Y12	-N/A-	2012	Human	Singapore	1485	Dengue virus 2
E	KM279539	DC641Y12	-N/A-	2012	Human	Singapore	1485	Dengue virus 2
E	KM279540	DC642Y12	-N/A-	2012	Human	Singapore	1485	Dengue virus 2
E	KM279541	DC643Y12	-N/A-	2012	Human	Singapore	1485	Dengue virus 2
E	KM279542	DC644Y12	-N/A-	2012	Human	Singapore	1485	Dengue virus 2
E	KM279543	DC645Y12	-N/A-	2012	Human	Singapore	1485	Dengue virus 2
E	KM279571	DC648Y12	-N/A-	2012	Human	Singapore	1485	Dengue virus 2
E	KM279544	DC649Y12	-N/A-	2012	Human	Singapore	1485	Dengue virus 2
E	KM279545	DC652Y12	-N/A-	2012	Human	Singapore	1485	Dengue virus 2
E	KM279546	DC654Y12	-N/A-	2012	Human	Singapore	1485	Dengue virus 2
E	KM279548	DC657Y12	-N/A-	2012	Human	Singapore	1485	Dengue virus 2
E	KM279549	DC661Y12	-N/A-	2012	Human	Singapore	1485	Dengue virus 2
E	KM279550	DC663Y12	-N/A-	2012	Human	Singapore	1485	Dengue virus 2
E	KM279551	DC669Y12	-N/A-	2012	Human	Singapore	1485	Dengue virus 2
E	KM279552	DC673Y12	-N/A-	2012	Human	Singapore	1485	Dengue virus 2
E	KM279553	DC677Y12	-N/A-	2012	Human	Singapore	1485	Dengue virus 2
E	KM279554	DC687Y12	-N/A-	2012	Human	Singapore	1485	Dengue virus 2
E	KM279590	DC688Y12	-N/A-	2012	Human	Singapore	1485	Dengue virus 2
E	KM279555	DC694Y12	-N/A-	2012	Human	Singapore	1485	Dengue virus 2
E	KM279556	DC704Y12	-N/A-	2012	Human	Singapore	1485	Dengue virus 2
E	KM279557	DC710Y12	-N/A-	2012	Human	Singapore	1485	Dengue virus 2
E	KM279591	DC716Y12	-N/A-	2012	Human	Singapore	1485	Dengue virus 2
E	KM279597	DC719Y12	-N/A-	2012	Human	Singapore	1485	Dengue virus 2
E	KM279592	DC720Y12	-N/A-	2012	Human	Singapore	1485	Dengue virus 2
E	KM279558	DC730Y12	-N/A-	2012	Human	Singapore	1485	Dengue virus 2
E	KM279559	DC735Y12	-N/A-	2012	Human	Singapore	1485	Dengue virus 2
E	KM279560	DC740Y12	-N/A-	2012	Human	Singapore	1485	Dengue virus 2
E	KM279561	DC756Y12	-N/A-	2012	Human	Singapore	1485	Dengue virus 2
E	KM279593	DC759Y12	-N/A-	2012	Human	Singapore	1485	Dengue virus 2
E	KM279562	DC763Y12	-N/A-	2012	Human	Singapore	1485	Dengue virus 2
E	KM279563	DC766Y12	-N/A-	2012	Human	Singapore	1485	Dengue virus 2
E	KM279594	DC771Y12	-N/A-	2012	Human	Singapore	1485	Dengue virus 2
E	KM279564	DC786Y12	-N/A-	2012	Human	Singapore	1485	Dengue virus 2
E	KM279565	DC790Y12	-N/A-	2012	Human	Singapore	1485	Dengue virus 2
E	KM279595	DC792Y12	-N/A-	2012	Human	Singapore	1485	Dengue virus 2
E	KM279566	DC793Y12	-N/A-	2012	Human	Singapore	1485	Dengue virus 2
E	KM279572	DC795Y12	-N/A-	2012	Human	Singapore	1485	Dengue virus 2
E	KM279573	DC796Y12	-N/A-	2012	Human	Singapore	1485	Dengue virus 2
E	KM279567	DC811Y12	-N/A-	2012	Human	Singapore	1485	Dengue virus 2
E	KM279568	DC812Y12	-N/A-	2012	Human	Singapore	1485	Dengue virus 2
E	KM279569	DC814Y12	-N/A-	2012	Human	Singapore	1485	Dengue virus 2
E	KM279575	DC827Y12	-N/A-	2012	Human	Singapore	1485	Dengue virus 2
E	KM279570	DC848Y12	-N/A-	2012	Human	Singapore	1485	Dengue virus 2
E	AF208496	DEN2/H/IMTSSA-MART/98-703	2_AsianAmerican	-N/A-	Human	Martinique	1485	Dengue virus 2
E	KX702403	Dengue virus 2/Homo sapiens/Haiti-1/2016	2_AsianAmerican	02/05/2016	Human	Haiti	1485	Dengue virus 2
E	GU131843	DENV-2/BF/BID-V3502/1986	-N/A-	1986	Mosquito	Burkina Faso	1485	Dengue virus 2
E	FJ850072	DENV-2/BR/BID-V2376/2000	2_AsianAmerican	2000	Human	Brazil	1485	Dengue virus 2
E	JN819419	DENV-2/BR/BID-V2377/2000	2_AsianAmerican	2000	Human	Brazil	1485	Dengue virus 2
E	FJ850074	DENV-2/BR/BID-V2379/2001	2_AsianAmerican	2001	Human	Brazil	1485	Dengue virus 2
E	FJ850076	DENV-2/BR/BID-V2382/2002	2_AsianAmerican	2002	Human	Brazil	1485	Dengue virus 2
E	GQ868640	DENV-2/BR/BID-V2385/2003	2_AsianAmerican	2003	Human	Brazil	1485	Dengue virus 2
E	FJ850078	DENV-2/BR/BID-V2386/2003	2_AsianAmerican	2003	Human	Brazil	1485	Dengue virus 2
E	FJ850082	DENV-2/BR/BID-V2390/2004	2_AsianAmerican	2004	Human	Brazil	1485	Dengue virus 2
E	FJ850085	DENV-2/BR/BID-V2393/2005	2_AsianAmerican	2005	Human	Brazil	1485	Dengue virus 2
E	FJ850088	DENV-2/BR/BID-V2396/2006	2_AsianAmerican	2006	Human	Brazil	1485	Dengue virus 2
E	FJ850091	DENV-2/BR/BID-V2399/2007	2_AsianAmerican	2007	Human	Brazil	1485	Dengue virus 2
E	GQ199890	DENV-2/BR/BID-V2402/2008	2_AsianAmerican	2008	Human	Brazil	1485	Dengue virus 2
E	GQ868549	DENV-2/BR/BID-V3481/2008	2_AsianAmerican	2008	Human	Brazil	1485	Dengue virus 2
E	GQ868550	DENV-2/BR/BID-V3483/2008	2_AsianAmerican	2008	Human	Brazil	1485	Dengue virus 2
E	GQ868551	DENV-2/BR/BID-V3486/2008	2_AsianAmerican	2008	Human	Brazil	1485	Dengue virus 2
E	GU131864	DENV-2/BR/BID-V3495/2008	2_AsianAmerican	2008	Human	Brazil	1485	Dengue virus 2
E	HM181971	DENV-2/BR/BID-V3637/2008	2_AsianAmerican	2008	Human	Brazil	1485	Dengue virus 2
E	GU131879	DENV-2/BR/BID-V3638/2008	2_AsianAmerican	2008	Human	Brazil	1485	Dengue virus 2
E	GU131880	DENV-2/BR/BID-V3640/2008	2_AsianAmerican	2008	Human	Brazil	1485	Dengue virus 2
E	GU131881	DENV-2/BR/BID-V3644/2008	2_AsianAmerican	2008	Human	Brazil	1485	Dengue virus 2
E	GU131882	DENV-2/BR/BID-V3645/2008	2_AsianAmerican	2008	Human	Brazil	1485	Dengue virus 2
E	GU131883	DENV-2/BR/BID-V3648/2008	2_AsianAmerican	2008	Human	Brazil	1485	Dengue virus 2
E	GU131884	DENV-2/BR/BID-V3650/2008	2_AsianAmerican	2008	Human	Brazil	1485	Dengue virus 2
E	GU131885	DENV-2/BR/BID-V3653/2008	2_AsianAmerican	2008	Human	Brazil	1485	Dengue virus 2
E	FJ898461	DENV-2/BZ/BID-V2952/2002	2_AsianAmerican	2002	Human	Belize	1485	Dengue virus 2
E	FJ024473	DENV-2/CO/BID-V1594/2005	2_AsianAmerican	2005	Human	Colombia	1485	Dengue virus 2
E	FJ024474	DENV-2/CO/BID-V1595/2005	2_AsianAmerican	2005	Human	Colombia	1485	Dengue virus 2
E	FJ024475	DENV-2/CO/BID-V1596/2005	2_AsianAmerican	2005	Human	Colombia	1485	Dengue virus 2
E	EU854293	DENV-2/CO/BID-V1599/1944	2-AsianII	1944	Human	Colombia	1485	Dengue virus 2
E	EU854294	DENV-2/CO/BID-V1601/2005	2_AsianAmerican	2005	Human	Colombia	1485	Dengue virus 2
E	FJ024477	DENV-2/CO/BID-V1603/2004	2_AsianAmerican	2004	Human	Colombia	1485	Dengue virus 2
E	GQ868592	DENV-2/CO/BID-V3358/1986	2-American	1986	Human	Colombia	1485	Dengue virus 2
E	GQ868552	DENV-2/CO/BID-V3368/1998	2_AsianAmerican	1998	Human	Colombia	1485	Dengue virus 2
E	GQ868553	DENV-2/CO/BID-V3369/1999	2_AsianAmerican	1999	Human	Colombia	1485	Dengue virus 2
E	GQ868554	DENV-2/CO/BID-V3370/2004	2_AsianAmerican	2004	Human	Colombia	1485	Dengue virus 2
E	GQ868555	DENV-2/CO/BID-V3371/2005	2_AsianAmerican	2005	Human	Colombia	1485	Dengue virus 2
E	GQ868556	DENV-2/CO/BID-V3372/2005	2_AsianAmerican	2005	Human	Colombia	1485	Dengue virus 2
E	GQ868557	DENV-2/CO/BID-V3373/2005	2_AsianAmerican	2005	Human	Colombia	1485	Dengue virus 2
E	GU131947	DENV-2/CO/BID-V3374/2007	2_AsianAmerican	2007	Human	Colombia	1485	Dengue virus 2
E	GQ868558	DENV-2/CO/BID-V3375/2007	2_AsianAmerican	2007	Human	Colombia	1485	Dengue virus 2
E	KJ189305	DENV-2/CO/BID-V7294/2000	2_AsianAmerican	2000	Human	Colombia	1485	Dengue virus 2
E	FJ898451	DENV-2/DO/BID-V2955/2003	2_AsianAmerican	2003	Human	Dominican Republic	1485	Dengue virus 2
E	HM488257	DENV-2/GU/BID-V2950/2001	-N/A-	2001	Human	Guam	1485	Dengue virus 2
E	HQ999999	DENV-2/GU/FDA-GUA09/2009	2_AsianAmerican	2009	Human	Guatemala	1485	Dengue virus 2
E	FJ906966	DENV-2/Harvard/BID-V2990/2009	2-AsianII	2009	Human	-N/A-	1485	Dengue virus 2
E	FJ906967	DENV-2/Harvard/BID-V2991/2009	2-AsianII	2009	Human	-N/A-	1485	Dengue virus 2
E	FJ906968	DENV-2/Harvard/BID-V2992/2009	2-AsianII	2009	Human	-N/A-	1485	Dengue virus 2
E	FJ906969	DENV-2/Harvard/BID-V2993/2009	2-AsianII	2009	Human	-N/A-	1485	Dengue virus 2
E	FJ898449	DENV-2/HN/BID-V2945/1984	2-American	1984	Human	Honduras	1485	Dengue virus 2
E	GQ398258	DENV-2/ID/1016DN/1975	-N/A-	1975	Human	Indonesia	1485	Dengue virus 2
E	GQ398259	DENV-2/ID/1017DN/1976	-N/A-	1976	Human	Indonesia	1485	Dengue virus 2
E	GQ398268	DENV-2/ID/1022DN/1975	2-AsianII	1975	Human	Indonesia	1485	Dengue virus 2
E	GQ398263	DENV-2/ID/1023DN/1975	-N/A-	1975	Human	Indonesia	1485	Dengue virus 2
E	GQ398264	DENV-2/ID/1046DN/1976	-N/A-	1976	Human	Indonesia	1485	Dengue virus 2
E	GQ398260	DENV-2/ID/1070DN/1976	-N/A-	1976	Human	Indonesia	1485	Dengue virus 2
E	GQ398262	DENV-2/ID/1127DN/1976	-N/A-	1976	Human	Indonesia	1485	Dengue virus 2
E	GQ398261	DENV-2/ID/1172DN/1976	-N/A-	1976	Human	Indonesia	1485	Dengue virus 2
E	GQ398257	DENV-2/ID/1183DN/1977	-N/A-	1977	Human	Indonesia	1485	Dengue virus 2
E	FJ898454	DENV-2/IN/BID-V2961/2006	2_Cosmopolitan	2006	Human	India	1485	Dengue virus 2
E	JQ922551	DENV-2/IND/053598/2005	-N/A-	2005	Human	India	1485	Dengue virus 2
E	JQ922550	DENV-2/IND/715394/1971	2-American	1971	Human	India	1485	Dengue virus 2
E	JQ922553	DENV-2/IND/803347/1980	-N/A-	1980	Human	India	1485	Dengue virus 2
E	JQ922549	DENV-2/IND/969201/1996	2_Cosmopolitan	1996	Human	India	1485	Dengue virus 2
E	JQ922552	DENV-2/IND/P23085/1960	-N/A-	1960	Human	India	1485	Dengue virus 2
E	GU131896	DENV-2/IPC/BID-V3788/2007	2-AsianI	2007	Human	Cambodia	1485	Dengue virus 2
E	GU131897	DENV-2/IPC/BID-V3789/2007	2-AsianI	2007	Human	Cambodia	1485	Dengue virus 2
E	GQ868631	DENV-2/IPC/BID-V3791/2008	2-AsianI	2008	Human	Cambodia	1485	Dengue virus 2
E	GU131898	DENV-2/IPC/BID-V3795/2008	2-AsianI	2008	Human	Cambodia	1485	Dengue virus 2
E	GU131899	DENV-2/IPC/BID-V3796/2008	2-AsianI	2008	Human	Cambodia	1485	Dengue virus 2
E	GU131900	DENV-2/IPC/BID-V3797/2008	2-AsianI	2008	Human	Cambodia	1485	Dengue virus 2
E	GU131901	DENV-2/IPC/BID-V3798/2008	2-AsianI	2008	Human	Cambodia	1485	Dengue virus 2
E	GU131902	DENV-2/IPC/BID-V3799/2008	2-AsianI	2008	Human	Cambodia	1485	Dengue virus 2
E	GU131924	DENV-2/IPC/BID-V3922/2008	2-AsianI	2008	Human	Cambodia	1485	Dengue virus 2
E	GQ868638	DENV-2/IPC/BID-V3924/2008	2-AsianI	2008	Human	Cambodia	1485	Dengue virus 2
E	GU131927	DENV-2/IPC/BID-V4265/2007	2-AsianI	2007	Human	Cambodia	1485	Dengue virus 2
E	GU131928	DENV-2/IPC/BID-V4266/2008	2-AsianI	2008	Human	Cambodia	1485	Dengue virus 2
E	GU131929	DENV-2/IPC/BID-V4268/2008	2-AsianI	2008	Human	Cambodia	1485	Dengue virus 2
E	GU131930	DENV-2/IPC/BID-V4270/2008	2-AsianI	2008	Human	Cambodia	1485	Dengue virus 2
E	GU131931	DENV-2/IPC/BID-V4271/2008	2-AsianI	2008	Human	Cambodia	1485	Dengue virus 2
E	GU131932	DENV-2/IPC/BID-V4277/2008	2-AsianI	2008	Human	Cambodia	1485	Dengue virus 2
E	GQ199892	DENV-2/JM/BID-V2963/2007	2_AsianAmerican	2007	Human	Jamaica	1485	Dengue virus 2
E	KP406804	DENV-2/KBPV-VR-29	-N/A-	-N/A-	Unknown	South Korea	1485	Dengue virus 2
E	JF730044	DENV-2/KH/BID-V2019/2001	-N/A-	2001	Human	Cambodia	1485	Dengue virus 2
E	FJ639697	DENV-2/KH/BID-V2020/2001	-N/A-	2001	Human	Cambodia	1485	Dengue virus 2
E	FJ639698	DENV-2/KH/BID-V2021/2002	-N/A-	2002	Human	Cambodia	1485	Dengue virus 2
E	FJ639699	DENV-2/KH/BID-V2022/2002	-N/A-	2002	Human	Cambodia	1485	Dengue virus 2
E	FJ639700	DENV-2/KH/BID-V2023/2002	-N/A-	2002	Human	Cambodia	1485	Dengue virus 2
E	FJ639701	DENV-2/KH/BID-V2024/2002	-N/A-	2002	Human	Cambodia	1485	Dengue virus 2
E	GQ868620	DENV-2/KH/BID-V2028/2003	2-AsianI	2003	Human	Cambodia	1485	Dengue virus 2
E	FJ639702	DENV-2/KH/BID-V2030/2003	-N/A-	2003	Human	Cambodia	1485	Dengue virus 2
E	FJ639703	DENV-2/KH/BID-V2033/2003	-N/A-	2003	Human	Cambodia	1485	Dengue virus 2
E	GQ868621	DENV-2/KH/BID-V2034/2003	2-AsianI	2003	Human	Cambodia	1485	Dengue virus 2
E	FJ639704	DENV-2/KH/BID-V2036/2003	2-AsianI	2003	Human	Cambodia	1485	Dengue virus 2
E	GQ868622	DENV-2/KH/BID-V2037/2003	2-AsianI	2003	Human	Cambodia	1485	Dengue virus 2
E	FJ639705	DENV-2/KH/BID-V2039/2003	2-AsianI	2003	Human	Cambodia	1485	Dengue virus 2
E	FJ639706	DENV-2/KH/BID-V2040/2004	2-AsianI	2004	Human	Cambodia	1485	Dengue virus 2
E	FJ639707	DENV-2/KH/BID-V2041/2004	2-AsianI	2004	Human	Cambodia	1485	Dengue virus 2
E	FJ639708	DENV-2/KH/BID-V2042/2005	2-AsianI	2005	Human	Cambodia	1485	Dengue virus 2
E	FJ639709	DENV-2/KH/BID-V2043/2005	2-AsianI	2005	Human	Cambodia	1485	Dengue virus 2
E	FJ639710	DENV-2/KH/BID-V2044/2005	2-AsianI	2005	Human	Cambodia	1485	Dengue virus 2
E	FJ639711	DENV-2/KH/BID-V2045/2005	2-AsianI	2005	Human	Cambodia	1485	Dengue virus 2
E	GQ868623	DENV-2/KH/BID-V2047/2005	2-AsianI	2005	Human	Cambodia	1485	Dengue virus 2
E	GQ868624	DENV-2/KH/BID-V2062/2007	2-AsianI	2007	Human	Cambodia	1485	Dengue virus 2
E	FJ639717	DENV-2/KH/BID-V2066/2007	2-AsianI	2007	Human	Cambodia	1485	Dengue virus 2
E	FJ639718	DENV-2/KH/BID-V2068/2008	2-AsianI	2008	Human	Cambodia	1485	Dengue virus 2
E	GQ868625	DENV-2/KH/BID-V2069/2008	2-AsianI	2008	Human	Cambodia	1485	Dengue virus 2
E	JF730045	DENV-2/KH/BID-V4267/2008	2-AsianI	2008	Human	Cambodia	1485	Dengue virus 2
E	KF955401	DENV-2/KH/BID-V4269/2008	2-AsianI	2008	Human	Cambodia	1485	Dengue virus 2
E	JF730046	DENV-2/KH/BID-V4272/2008	2-AsianI	2008	Human	Cambodia	1485	Dengue virus 2
E	JF730047	DENV-2/KH/BID-V4273/2008	2-AsianI	2008	Human	Cambodia	1485	Dengue virus 2
E	JF730048	DENV-2/KH/BID-V4274/2008	2-AsianI	2008	Human	Cambodia	1485	Dengue virus 2
E	KF955402	DENV-2/KH/BID-V4276/2008	2-AsianI	2008	Human	Cambodia	1485	Dengue virus 2
E	FJ898460	DENV-2/KN/BID-V2951/2001	2_AsianAmerican	2001	Human	Saint Kitts and Nevis	1485	Dengue virus 2
E	FJ882602	DENV-2/LK/BID-V2416/1996	-N/A-	1996	Human	Sri Lanka	1485	Dengue virus 2
E	GQ252676	DENV-2/LK/BID-V2421/2003	2_Cosmopolitan	2003	Human	Sri Lanka	1485	Dengue virus 2
E	GQ252677	DENV-2/LK/BID-V2422/2004	2_Cosmopolitan	2004	Human	Sri Lanka	1485	Dengue virus 2
E	FJ898438	DENV-2/MX/BID-V2953/2002	2_AsianAmerican	2002	Human	Mexico	1485	Dengue virus 2
E	GQ199893	DENV-2/MX/BID-V2954/2002	2_AsianAmerican	2002	Human	Mexico	1485	Dengue virus 2
E	GQ199894	DENV-2/MX/BID-V2959/2005	2_AsianAmerican	2005	Human	Mexico	1485	Dengue virus 2
E	FJ898439	DENV-2/MX/BID-V2964/2008	2_AsianAmerican	2008	Human	Mexico	1485	Dengue virus 2
E	GQ868588	DENV-2/MX/BID-V3354/1983	2-American	1983	Human	Mexico	1485	Dengue virus 2
E	GQ868589	DENV-2/MX/BID-V3355/1983	2-American	1983	Human	Mexico	1485	Dengue virus 2
E	GQ868590	DENV-2/MX/BID-V3356/1992	2-American	1992	Human	Mexico	1485	Dengue virus 2
E	GQ868497	DENV-2/MX/BID-V3654/2006	2_AsianAmerican	2006	Human	Mexico	1485	Dengue virus 2
E	GU131959	DENV-2/MX/BID-V3661/2006	2_AsianAmerican	2006	Human	Mexico	1485	Dengue virus 2
E	GQ868515	DENV-2/MX/BID-V3713/2007	2_AsianAmerican	2007	Human	Mexico	1485	Dengue virus 2
E	GQ868516	DENV-2/MX/BID-V3714/2007	2_AsianAmerican	2007	Human	Mexico	1485	Dengue virus 2
E	GU131974	DENV-2/MX/BID-V3715/2007	2_AsianAmerican	2007	Human	Mexico	1485	Dengue virus 2
E	GU131975	DENV-2/MX/BID-V3717/2007	2_AsianAmerican	2007	Human	Mexico	1485	Dengue virus 2
E	KF955395	DENV-2/MX/BID-V3719/2007	2_AsianAmerican	2007	Human	Mexico	1485	Dengue virus 2
E	JN819422	DENV-2/MX/BID-V3763/2008	2_AsianAmerican	2008	Human	Mexico	1485	Dengue virus 2
E	GU131955	DENV-2/MX/BID-V3768/2004	2_AsianAmerican	2004	Human	Mexico	1485	Dengue virus 2
E	KJ189308	DENV-2/MX/BID-V7535/2009	2_AsianAmerican	2009	Mosquito	Mexico	1485	Dengue virus 2
E	KJ189309	DENV-2/MX/BID-V7537/2010	2_AsianAmerican	2010	Mosquito	Mexico	1485	Dengue virus 2
E	KJ189310	DENV-2/MX/BID-V7540/2007	2_AsianAmerican	2007	Human	Mexico	1485	Dengue virus 2
E	KJ189311	DENV-2/MX/BID-V7542/2007	2_AsianAmerican	2007	Human	Mexico	1485	Dengue virus 2
E	KJ189370	DENV-2/MX/BID-V8199/2011	2_AsianAmerican	2011	Human	Mexico	1485	Dengue virus 2
E	EU482620	DENV-2/NI/BID-V1074/2006	2_AsianAmerican	2006	Human	Nicaragua	1485	Dengue virus 2
E	EU482621	DENV-2/NI/BID-V1191/2007	2_AsianAmerican	2007	Human	Nicaragua	1485	Dengue virus 2
E	EU569692	DENV-2/NI/BID-V1192/2007	2_AsianAmerican	2007	Human	Nicaragua	1485	Dengue virus 2
E	EU569693	DENV-2/NI/BID-V1193/2007	2_AsianAmerican	2007	Human	Nicaragua	1485	Dengue virus 2
E	FJ373300	DENV-2/NI/BID-V1194/2007	2_AsianAmerican	2007	Human	Nicaragua	1485	Dengue virus 2
E	EU596495	DENV-2/NI/BID-V1195/2007	2_AsianAmerican	2007	Human	Nicaragua	1485	Dengue virus 2
E	EU660404	DENV-2/NI/BID-V1196/2007	2_AsianAmerican	2007	Human	Nicaragua	1485	Dengue virus 2
E	FJ850116	DENV-2/NI/BID-V1197/2007	2_AsianAmerican	2007	Human	Nicaragua	1485	Dengue virus 2
E	EU482622	DENV-2/NI/BID-V1198/2007	2_AsianAmerican	2007	Human	Nicaragua	1485	Dengue virus 2
E	EU569694	DENV-2/NI/BID-V1199/2007	2_AsianAmerican	2007	Human	Nicaragua	1485	Dengue virus 2
E	EU596496	DENV-2/NI/BID-V1200/2007	2_AsianAmerican	2007	Human	Nicaragua	1485	Dengue virus 2
E	EU660405	DENV-2/NI/BID-V1201/2007	2_AsianAmerican	2007	Human	Nicaragua	1485	Dengue virus 2
E	EU596497	DENV-2/NI/BID-V1202/2007	2_AsianAmerican	2007	Human	Nicaragua	1485	Dengue virus 2
E	EU569695	DENV-2/NI/BID-V1203/2007	2_AsianAmerican	2007	Human	Nicaragua	1485	Dengue virus 2
E	FJ373301	DENV-2/NI/BID-V1205/2007	2_AsianAmerican	2007	Human	Nicaragua	1485	Dengue virus 2
E	EU569696	DENV-2/NI/BID-V1206/2007	2_AsianAmerican	2007	Human	Nicaragua	1485	Dengue virus 2
E	EU660406	DENV-2/NI/BID-V1207/2007	2_AsianAmerican	2007	Human	Nicaragua	1485	Dengue virus 2
E	EU569697	DENV-2/NI/BID-V1208/2007	2_AsianAmerican	2007	Human	Nicaragua	1485	Dengue virus 2
E	EU482623	DENV-2/NI/BID-V1210/2007	2_AsianAmerican	2007	Human	Nicaragua	1485	Dengue virus 2
E	EU596498	DENV-2/NI/BID-V1211/2007	2_AsianAmerican	2007	Human	Nicaragua	1485	Dengue virus 2
E	EU569698	DENV-2/NI/BID-V1212/2007	2_AsianAmerican	2007	Human	Nicaragua	1485	Dengue virus 2
E	FJ478459	DENV-2/NI/BID-V1214/2007	2_AsianAmerican	2007	Human	Nicaragua	1485	Dengue virus 2
E	EU596499	DENV-2/NI/BID-V1215/2007	2_AsianAmerican	2007	Human	Nicaragua	1485	Dengue virus 2
E	EU569699	DENV-2/NI/BID-V1217/2007	2_AsianAmerican	2007	Human	Nicaragua	1485	Dengue virus 2
E	KF955366	DENV-2/NI/BID-V1218/2007	2_AsianAmerican	2007	Human	Nicaragua	1485	Dengue virus 2
E	EU569700	DENV-2/NI/BID-V1219/2007	2_AsianAmerican	2007	Human	Nicaragua	1485	Dengue virus 2
E	EU569701	DENV-2/NI/BID-V1224/2007	2_AsianAmerican	2007	Human	Nicaragua	1485	Dengue virus 2
E	EU621672	DENV-2/NI/BID-V1225/2007	2_AsianAmerican	2007	Human	Nicaragua	1485	Dengue virus 2
E	KF955369	DENV-2/NI/BID-V1226/2007	2_AsianAmerican	2007	Human	Nicaragua	1485	Dengue virus 2
E	EU569702	DENV-2/NI/BID-V1228/2007	2_AsianAmerican	2007	Human	Nicaragua	1485	Dengue virus 2
E	EU482624	DENV-2/NI/BID-V1229/2007	2_AsianAmerican	2007	Human	Nicaragua	1485	Dengue virus 2
E	EU596500	DENV-2/NI/BID-V1230/2007	2_AsianAmerican	2007	Human	Nicaragua	1485	Dengue virus 2
E	EU482625	DENV-2/NI/BID-V1232/2007	2_AsianAmerican	2007	Human	Nicaragua	1485	Dengue virus 2
E	FJ410291	DENV-2/NI/BID-V1233/2007	2_AsianAmerican	2007	Human	Nicaragua	1485	Dengue virus 2
E	EU482626	DENV-2/NI/BID-V1234/2007	2_AsianAmerican	2007	Human	Nicaragua	1485	Dengue virus 2
E	EU482627	DENV-2/NI/BID-V1235/2007	2_AsianAmerican	2007	Human	Nicaragua	1485	Dengue virus 2
E	EU482628	DENV-2/NI/BID-V1236/2007	2_AsianAmerican	2007	Human	Nicaragua	1485	Dengue virus 2
E	FJ639833	DENV-2/NI/BID-V1237/2007	2_AsianAmerican	2007	Human	Nicaragua	1485	Dengue virus 2
E	EU482629	DENV-2/NI/BID-V1297/2007	2_AsianAmerican	2007	Human	Nicaragua	1485	Dengue virus 2
E	FJ390390	DENV-2/NI/BID-V1298/2007	2_AsianAmerican	2007	Human	Nicaragua	1485	Dengue virus 2
E	FJ390391	DENV-2/NI/BID-V1300/2007	2_AsianAmerican	2007	Human	Nicaragua	1485	Dengue virus 2
E	FJ882593	DENV-2/NI/BID-V1302/2007	2_AsianAmerican	2007	Human	Nicaragua	1485	Dengue virus 2
E	FJ182014	DENV-2/NI/BID-V1303/2007	2_AsianAmerican	2007	Human	Nicaragua	1485	Dengue virus 2
E	FJ898432	DENV-2/NI/BID-V1304/2007	2_AsianAmerican	2007	Human	Nicaragua	1485	Dengue virus 2
E	FJ547090	DENV-2/NI/BID-V1311/2007	2_AsianAmerican	2007	Human	Nicaragua	1485	Dengue virus 2
E	EU482630	DENV-2/NI/BID-V1312/2007	2_AsianAmerican	2007	Human	Nicaragua	1485	Dengue virus 2
E	FJ882594	DENV-2/NI/BID-V1313/2007	2_AsianAmerican	2007	Human	Nicaragua	1485	Dengue virus 2
E	FJ205885	DENV-2/NI/BID-V1721/2008	2_AsianAmerican	2008	Human	Nicaragua	1485	Dengue virus 2
E	FJ744743	DENV-2/NI/BID-V1755/2007	2_AsianAmerican	2007	Human	Nicaragua	1485	Dengue virus 2
E	JN819424	DENV-2/NI/BID-V1761/2006	2_AsianAmerican	2006	Human	Nicaragua	1485	Dengue virus 2
E	FJ744741	DENV-2/NI/BID-V1762/2006	2_AsianAmerican	2006	Human	Nicaragua	1485	Dengue virus 2
E	FJ744742	DENV-2/NI/BID-V1763/2006	2_AsianAmerican	2006	Human	Nicaragua	1485	Dengue virus 2
E	FJ744703	DENV-2/NI/BID-V1764/2007	2_AsianAmerican	2007	Human	Nicaragua	1485	Dengue virus 2
E	FJ850067	DENV-2/NI/BID-V2331/2006	2_AsianAmerican	2006	Human	Nicaragua	1485	Dengue virus 2
E	FJ850060	DENV-2/NI/BID-V2344/2000	2_AsianAmerican	2000	Human	Nicaragua	1485	Dengue virus 2
E	FJ850061	DENV-2/NI/BID-V2346/2000	2_AsianAmerican	2000	Human	Nicaragua	1485	Dengue virus 2
E	FJ744709	DENV-2/NI/BID-V2351/2008	2_AsianAmerican	2008	Human	Nicaragua	1485	Dengue virus 2
E	FJ744708	DENV-2/NI/BID-V2352/2007	2_AsianAmerican	2007	Human	Nicaragua	1485	Dengue virus 2
E	FJ810418	DENV-2/NI/BID-V2353/2008	2_AsianAmerican	2008	Human	Nicaragua	1485	Dengue virus 2
E	FJ639834	DENV-2/NI/BID-V2354/2007	2_AsianAmerican	2007	Human	Nicaragua	1485	Dengue virus 2
E	FJ639835	DENV-2/NI/BID-V2355/2007	2_AsianAmerican	2007	Human	Nicaragua	1485	Dengue virus 2
E	FJ850050	DENV-2/NI/BID-V2356/2007	2_AsianAmerican	2007	Human	Nicaragua	1485	Dengue virus 2
E	FJ639836	DENV-2/NI/BID-V2357/2007	2_AsianAmerican	2007	Human	Nicaragua	1485	Dengue virus 2
E	FJ639837	DENV-2/NI/BID-V2358/2007	2_AsianAmerican	2007	Human	Nicaragua	1485	Dengue virus 2
E	FJ744706	DENV-2/NI/BID-V2359/2007	2_AsianAmerican	2007	Human	Nicaragua	1485	Dengue virus 2
E	FJ744707	DENV-2/NI/BID-V2360/2007	2_AsianAmerican	2007	Human	Nicaragua	1485	Dengue virus 2
E	FJ744704	DENV-2/NI/BID-V2361/2001	2_AsianAmerican	2001	Human	Nicaragua	1485	Dengue virus 2
E	FJ744745	DENV-2/NI/BID-V2362/2000	2_AsianAmerican	2000	Human	Nicaragua	1485	Dengue virus 2
E	FJ744705	DENV-2/NI/BID-V2363/2000	2_AsianAmerican	2000	Human	Nicaragua	1485	Dengue virus 2
E	FJ744744	DENV-2/NI/BID-V2364/2000	2_AsianAmerican	2000	Human	Nicaragua	1485	Dengue virus 2
E	GQ199866	DENV-2/NI/BID-V2427/2007	2_AsianAmerican	2007	Human	Nicaragua	1485	Dengue virus 2
E	GQ868646	DENV-2/NI/BID-V2428/2007	2_AsianAmerican	2007	Human	Nicaragua	1485	Dengue virus 2
E	FJ906960	DENV-2/NI/BID-V2569/2007	2_AsianAmerican	2007	Human	Nicaragua	1485	Dengue virus 2
E	FJ906961	DENV-2/NI/BID-V2572/2005	2_AsianAmerican	2005	Human	Nicaragua	1485	Dengue virus 2
E	FJ906962	DENV-2/NI/BID-V2573/2005	2_AsianAmerican	2005	Human	Nicaragua	1485	Dengue virus 2
E	FJ850053	DENV-2/NI/BID-V2574/2005	2_AsianAmerican	2005	Human	Nicaragua	1485	Dengue virus 2
E	FJ850054	DENV-2/NI/BID-V2576/2005	2_AsianAmerican	2005	Human	Nicaragua	1485	Dengue virus 2
E	HQ541786	DENV-2/NI/BID-V2596/2006	2_AsianAmerican	2006	Human	Nicaragua	1485	Dengue virus 2
E	HQ733861	DENV-2/NI/BID-V2599/2006	2_AsianAmerican	2006	Human	Nicaragua	1485	Dengue virus 2
E	JF357905	DENV-2/NI/BID-V2605/2007	2_AsianAmerican	2007	Human	Nicaragua	1485	Dengue virus 2
E	FJ850051	DENV-2/NI/BID-V2635/2007	2_AsianAmerican	2007	Human	Nicaragua	1485	Dengue virus 2
E	JN819420	DENV-2/NI/BID-V2639/2007	2_AsianAmerican	2007	Human	Nicaragua	1485	Dengue virus 2
E	FJ850117	DENV-2/NI/BID-V2657/2000	2_AsianAmerican	2000	Human	Nicaragua	1485	Dengue virus 2
E	FJ850118	DENV-2/NI/BID-V2658/2000	2_AsianAmerican	2000	Human	Nicaragua	1485	Dengue virus 2
E	FJ850062	DENV-2/NI/BID-V2659/2000	2_AsianAmerican	2000	Human	Nicaragua	1485	Dengue virus 2
E	FJ850063	DENV-2/NI/BID-V2660/2000	2_AsianAmerican	2000	Human	Nicaragua	1485	Dengue virus 2
E	JN819416	DENV-2/NI/BID-V2661/2000	2_AsianAmerican	2000	Human	Nicaragua	1485	Dengue virus 2
E	FJ850119	DENV-2/NI/BID-V2662/2000	2_AsianAmerican	2000	Human	Nicaragua	1485	Dengue virus 2
E	FJ850064	DENV-2/NI/BID-V2663/2000	2_AsianAmerican	2000	Human	Nicaragua	1485	Dengue virus 2
E	FJ850065	DENV-2/NI/BID-V2664/2000	2_AsianAmerican	2000	Human	Nicaragua	1485	Dengue virus 2
E	FJ850066	DENV-2/NI/BID-V2665/2000	2_AsianAmerican	2000	Human	Nicaragua	1485	Dengue virus 2
E	FJ873808	DENV-2/NI/BID-V2666/2000	2_AsianAmerican	2000	Human	Nicaragua	1485	Dengue virus 2
E	FJ850120	DENV-2/NI/BID-V2673/2001	2_AsianAmerican	2001	Human	Nicaragua	1485	Dengue virus 2
E	FJ850121	DENV-2/NI/BID-V2674/2001	2_AsianAmerican	2001	Human	Nicaragua	1485	Dengue virus 2
E	GQ199897	DENV-2/NI/BID-V2675/2002	2_AsianAmerican	2002	Human	Nicaragua	1485	Dengue virus 2
E	GQ199896	DENV-2/NI/BID-V2680/2006	2_AsianAmerican	2006	Human	Nicaragua	1485	Dengue virus 2
E	GQ199895	DENV-2/NI/BID-V2683/1999	2_AsianAmerican	1999	Human	Nicaragua	1485	Dengue virus 2
E	FJ898434	DENV-2/NI/BID-V2920/2007	2_AsianAmerican	2007	Human	Nicaragua	1485	Dengue virus 2
E	FJ898479	DENV-2/NI/BID-V2922/2007	2_AsianAmerican	2007	Human	Nicaragua	1485	Dengue virus 2
E	FJ898477	DENV-2/NI/BID-V2923/2000	2_AsianAmerican	2000	Human	Nicaragua	1485	Dengue virus 2
E	FJ898478	DENV-2/NI/BID-V2924/2000	2_AsianAmerican	2000	Human	Nicaragua	1485	Dengue virus 2
E	GQ199868	DENV-2/NI/BID-V2996/2007	2_AsianAmerican	2007	Human	Nicaragua	1485	Dengue virus 2
E	JN819421	DENV-2/NI/BID-V2997/2007	2_AsianAmerican	2007	Human	Nicaragua	1485	Dengue virus 2
E	GQ199869	DENV-2/NI/BID-V3002/2007	2_AsianAmerican	2007	Human	Nicaragua	1485	Dengue virus 2
E	GQ199898	DENV-2/NI/BID-V3076/2001	2_AsianAmerican	2001	Human	Nicaragua	1485	Dengue virus 2
E	HQ541787	DENV-2/NI/BID-V3136/2007	2_AsianAmerican	2007	Human	Nicaragua	1485	Dengue virus 2
E	HQ634199	DENV-2/NI/BID-V3143/2007	2_AsianAmerican	2007	Human	Nicaragua	1485	Dengue virus 2
E	HQ541788	DENV-2/NI/BID-V3149/2007	2_AsianAmerican	2007	Human	Nicaragua	1485	Dengue virus 2
E	JX079688	DENV-2/NI/BID-V3152/2008	2_AsianAmerican	2008	Human	Nicaragua	1485	Dengue virus 2
E	HQ541792	DENV-2/NI/BID-V3223/2008	2_AsianAmerican	2008	Human	Nicaragua	1485	Dengue virus 2
E	JF357906	DENV-2/NI/BID-V3227/2008	2_AsianAmerican	2008	Human	Nicaragua	1485	Dengue virus 2
E	JX079690	DENV-2/NI/BID-V3232/2007	2_AsianAmerican	2007	Human	Nicaragua	1485	Dengue virus 2
E	HM631865	DENV-2/NI/BID-V4156/2007	2_AsianAmerican	2007	Human	Nicaragua	1485	Dengue virus 2
E	HM631866	DENV-2/NI/BID-V4157/2006	2_AsianAmerican	2006	Human	Nicaragua	1485	Dengue virus 2
E	HM631867	DENV-2/NI/BID-V4158/2006	2_AsianAmerican	2006	Human	Nicaragua	1485	Dengue virus 2
E	HM631868	DENV-2/NI/BID-V4159/2005	2_AsianAmerican	2005	Human	Nicaragua	1485	Dengue virus 2
E	HQ541793	DENV-2/NI/BID-V4636/2005	2_AsianAmerican	2005	Human	Nicaragua	1485	Dengue virus 2
E	JX079694	DENV-2/NI/BID-V4637/2005	2_AsianAmerican	2005	Human	Nicaragua	1485	Dengue virus 2
E	HQ541794	DENV-2/NI/BID-V4639/2005	2_AsianAmerican	2005	Human	Nicaragua	1485	Dengue virus 2
E	JF357907	DENV-2/NI/BID-V4650/2007	2_AsianAmerican	2007	Human	Nicaragua	1485	Dengue virus 2
E	HQ705624	DENV-2/NI/BID-V4914/2009	2_AsianAmerican	2009	Human	Nicaragua	1485	Dengue virus 2
E	HQ705625	DENV-2/NI/BID-V4915/2009	2_AsianAmerican	2009	Human	Nicaragua	1485	Dengue virus 2
E	JF730051	DENV-2/NI/BID-V5072/2009	2_AsianAmerican	2009	Human	Nicaragua	1485	Dengue virus 2
E	JF730052	DENV-2/NI/BID-V5073/2009	2_AsianAmerican	2009	Human	Nicaragua	1485	Dengue virus 2
E	EU482748	DENV-2/NI/BID-V513/2005	2_AsianAmerican	2005	Human	Nicaragua	1485	Dengue virus 2
E	EU482749	DENV-2/NI/BID-V514/2005	2_AsianAmerican	2005	Human	Nicaragua	1485	Dengue virus 2
E	EU482750	DENV-2/NI/BID-V515/2005	2_AsianAmerican	2005	Human	Nicaragua	1485	Dengue virus 2
E	EU482751	DENV-2/NI/BID-V517/2005	2_AsianAmerican	2005	Human	Nicaragua	1485	Dengue virus 2
E	GQ868604	DENV-2/NI/BID-V518/2005	2_AsianAmerican	2005	Human	Nicaragua	1485	Dengue virus 2
E	EU482752	DENV-2/NI/BID-V520/2005	2_AsianAmerican	2005	Human	Nicaragua	1485	Dengue virus 2
E	EU482753	DENV-2/NI/BID-V524/2005	2_AsianAmerican	2005	Human	Nicaragua	1485	Dengue virus 2
E	EU482770	DENV-2/NI/BID-V527/2005	2_AsianAmerican	2005	Human	Nicaragua	1485	Dengue virus 2
E	FJ226066	DENV-2/NI/BID-V528/2005	2_AsianAmerican	2005	Human	Nicaragua	1485	Dengue virus 2
E	EU482680	DENV-2/NI/BID-V529/2005	2_AsianAmerican	2005	Human	Nicaragua	1485	Dengue virus 2
E	EU482754	DENV-2/NI/BID-V530/2005	2_AsianAmerican	2005	Human	Nicaragua	1485	Dengue virus 2
E	EU482755	DENV-2/NI/BID-V531/2005	2_AsianAmerican	2005	Human	Nicaragua	1485	Dengue virus 2
E	FJ478455	DENV-2/NI/BID-V532/2005	2_AsianAmerican	2005	Human	Nicaragua	1485	Dengue virus 2
E	EU482756	DENV-2/NI/BID-V533/2005	2_AsianAmerican	2005	Human	Nicaragua	1485	Dengue virus 2
E	EU482757	DENV-2/NI/BID-V535/2005	2_AsianAmerican	2005	Human	Nicaragua	1485	Dengue virus 2
E	EU482758	DENV-2/NI/BID-V539/2005	2_AsianAmerican	2005	Human	Nicaragua	1485	Dengue virus 2
E	FJ906956	DENV-2/NI/BID-V543/2005	2_AsianAmerican	2005	Human	Nicaragua	1485	Dengue virus 2
E	EU482759	DENV-2/NI/BID-V544/2005	2_AsianAmerican	2005	Human	Nicaragua	1485	Dengue virus 2
E	EU482760	DENV-2/NI/BID-V548/2005	2_AsianAmerican	2005	Human	Nicaragua	1485	Dengue virus 2
E	EU482681	DENV-2/NI/BID-V549/2005	2_AsianAmerican	2005	Human	Nicaragua	1485	Dengue virus 2
E	EU482761	DENV-2/NI/BID-V553/2005	2_AsianAmerican	2005	Human	Nicaragua	1485	Dengue virus 2
E	EU482762	DENV-2/NI/BID-V554/2005	2_AsianAmerican	2005	Human	Nicaragua	1485	Dengue virus 2
E	EU482763	DENV-2/NI/BID-V556/2005	2_AsianAmerican	2005	Human	Nicaragua	1485	Dengue virus 2
E	EU482771	DENV-2/NI/BID-V557/2005	2_AsianAmerican	2005	Human	Nicaragua	1485	Dengue virus 2
E	EU482682	DENV-2/NI/BID-V559/2006	2_AsianAmerican	2006	Human	Nicaragua	1485	Dengue virus 2
E	EU482444	DENV-2/NI/BID-V563/2006	2_AsianAmerican	2006	Human	Nicaragua	1485	Dengue virus 2
E	EU482772	DENV-2/NI/BID-V565/2006	2_AsianAmerican	2006	Human	Nicaragua	1485	Dengue virus 2
E	EU482773	DENV-2/NI/BID-V566/2006	2_AsianAmerican	2006	Human	Nicaragua	1485	Dengue virus 2
E	EU482683	DENV-2/NI/BID-V570/2006	2_AsianAmerican	2006	Human	Nicaragua	1485	Dengue virus 2
E	EU482684	DENV-2/NI/BID-V571/2006	2_AsianAmerican	2006	Human	Nicaragua	1485	Dengue virus 2
E	EU482685	DENV-2/NI/BID-V572/2006	2_AsianAmerican	2006	Human	Nicaragua	1485	Dengue virus 2
E	EU482686	DENV-2/NI/BID-V573/2006	2_AsianAmerican	2006	Human	Nicaragua	1485	Dengue virus 2
E	EU482687	DENV-2/NI/BID-V574/2006	2_AsianAmerican	2006	Human	Nicaragua	1485	Dengue virus 2
E	EU482688	DENV-2/NI/BID-V575/2006	2_AsianAmerican	2006	Human	Nicaragua	1485	Dengue virus 2
E	EU482689	DENV-2/NI/BID-V576/2006	2_AsianAmerican	2006	Human	Nicaragua	1485	Dengue virus 2
E	EU482690	DENV-2/NI/BID-V578/2006	2_AsianAmerican	2006	Human	Nicaragua	1485	Dengue virus 2
E	EU482691	DENV-2/NI/BID-V579/2006	2_AsianAmerican	2006	Human	Nicaragua	1485	Dengue virus 2
E	EU482692	DENV-2/NI/BID-V580/2006	2_AsianAmerican	2006	Human	Nicaragua	1485	Dengue virus 2
E	EU482693	DENV-2/NI/BID-V581/2006	2_AsianAmerican	2006	Human	Nicaragua	1485	Dengue virus 2
E	EU482694	DENV-2/NI/BID-V582/2007	2_AsianAmerican	2007	Human	Nicaragua	1485	Dengue virus 2
E	EU596483	DENV-2/NI/BID-V608/2006	2_AsianAmerican	2006	Human	Nicaragua	1485	Dengue virus 2
E	EU482597	DENV-2/NI/BID-V609/2005	2_AsianAmerican	2005	Human	Nicaragua	1485	Dengue virus 2
E	EU482598	DENV-2/NI/BID-V613/2005	2_AsianAmerican	2005	Human	Nicaragua	1485	Dengue virus 2
E	EU482603	DENV-2/NI/BID-V615/2007	2_AsianAmerican	2007	Human	Nicaragua	1485	Dengue virus 2
E	EU482599	DENV-2/NI/BID-V618/2005	2_AsianAmerican	2005	Human	Nicaragua	1485	Dengue virus 2
E	EU482632	DENV-2/NI/BID-V620/2005	2_AsianAmerican	2005	Human	Nicaragua	1485	Dengue virus 2
E	EU482600	DENV-2/NI/BID-V623/2005	2_AsianAmerican	2005	Human	Nicaragua	1485	Dengue virus 2
E	FJ898436	DENV-2/NI/BID-V627/2004	2_AsianAmerican	2004	Human	Nicaragua	1485	Dengue virus 2
E	EU482633	DENV-2/NI/BID-V631/2006	2_AsianAmerican	2006	Human	Nicaragua	1485	Dengue virus 2
E	EU482634	DENV-2/NI/BID-V633/2006	2_AsianAmerican	2006	Human	Nicaragua	1485	Dengue virus 2
E	FJ850115	DENV-2/NI/BID-V634/2005	2_AsianAmerican	2005	Human	Nicaragua	1485	Dengue virus 2
E	EU482635	DENV-2/NI/BID-V640/2005	2_AsianAmerican	2005	Human	Nicaragua	1485	Dengue virus 2
E	KF955362	DENV-2/NI/BID-V645/2005	2_AsianAmerican	2005	Human	Nicaragua	1485	Dengue virus 2
E	FJ898435	DENV-2/NI/BID-V648/2005	2_AsianAmerican	2005	Human	Nicaragua	1485	Dengue virus 2
E	EU482636	DENV-2/NI/BID-V654/2005	2_AsianAmerican	2005	Human	Nicaragua	1485	Dengue virus 2
E	EU482637	DENV-2/NI/BID-V658/2005	2_AsianAmerican	2005	Human	Nicaragua	1485	Dengue virus 2
E	EU596484	DENV-2/NI/BID-V660/2005	2_AsianAmerican	2005	Human	Nicaragua	1485	Dengue virus 2
E	EU482638	DENV-2/NI/BID-V662/2007	2_AsianAmerican	2007	Human	Nicaragua	1485	Dengue virus 2
E	EU482601	DENV-2/NI/BID-V663/2007	2_AsianAmerican	2007	Human	Nicaragua	1485	Dengue virus 2
E	GQ199874	DENV-2/NI/BID-V668/2004	2_AsianAmerican	2004	Human	Nicaragua	1485	Dengue virus 2
E	EU482631	DENV-2/NI/BID-V670/2005	2_AsianAmerican	2005	Human	Nicaragua	1485	Dengue virus 2
E	EU482602	DENV-2/NI/BID-V672/2005	2_AsianAmerican	2005	Human	Nicaragua	1485	Dengue virus 2
E	EU482639	DENV-2/NI/BID-V673/2006	2_AsianAmerican	2006	Human	Nicaragua	1485	Dengue virus 2
E	EU482766	DENV-2/NI/BID-V693/2005	2_AsianAmerican	2005	Human	Nicaragua	1485	Dengue virus 2
E	EU482695	DENV-2/NI/BID-V743/2005	2_AsianAmerican	2005	Human	Nicaragua	1485	Dengue virus 2
E	EU482769	DENV-2/NI/BID-V744/2005	2_AsianAmerican	2005	Human	Nicaragua	1485	Dengue virus 2
E	EU482696	DENV-2/NI/BID-V747/2006	2_AsianAmerican	2006	Human	Nicaragua	1485	Dengue virus 2
E	KC294200	DENV-2/PE/FMD1337/2007	2_AsianAmerican	03/28/2007	Human	Peru	1485	Dengue virus 2
E	KC294201	DENV-2/PE/FMD2303/2009	2_AsianAmerican	02/13/2009	Human	Peru	1485	Dengue virus 2
E	KC294202	DENV-2/PE/FPI00073/2010	2_AsianAmerican	12/13/2010	Human	Peru	1485	Dengue virus 2
E	KC294203	DENV-2/PE/FPI00154/2010	2_AsianAmerican	12/29/2010	Human	Peru	1485	Dengue virus 2
E	KC294204	DENV-2/PE/FPI00174/2011	2_AsianAmerican	01/03/2011	Human	Peru	1485	Dengue virus 2
E	KC294207	DENV-2/PE/FPI01202/2011	2_AsianAmerican	02/11/2011	Human	Peru	1485	Dengue virus 2
E	KC294208	DENV-2/PE/FPI01345/2011	2_AsianAmerican	02/23/2011	Human	Peru	1485	Dengue virus 2
E	KC294209	DENV-2/PE/FPI01399/2011	2_AsianAmerican	03/01/2011	Human	Peru	1485	Dengue virus 2
E	KC294211	DENV-2/PE/FPI01695/2011	2_AsianAmerican	04/04/2011	Human	Peru	1485	Dengue virus 2
E	KC294212	DENV-2/PE/FPI01777/2011	2_AsianAmerican	04/24/2011	Human	Peru	1485	Dengue virus 2
E	KC294213	DENV-2/PE/FPI01851/2011	2_AsianAmerican	04/29/2011	Human	Peru	1485	Dengue virus 2
E	KC294214	DENV-2/PE/FPI01915/2011	2_AsianAmerican	05/11/2011	Human	Peru	1485	Dengue virus 2
E	KC294205	DENV-2/PE/FPI0492/2011	2_AsianAmerican	01/18/2011	Human	Peru	1485	Dengue virus 2
E	KC294206	DENV-2/PE/FPI1049/2011	2_AsianAmerican	02/07/2011	Human	Peru	1485	Dengue virus 2
E	KC294210	DENV-2/PE/FPI1617/2011	2_AsianAmerican	03/23/2011	Human	Peru	1485	Dengue virus 2
E	KC294215	DENV-2/PE/FPY00016/2010	2_AsianAmerican	12/22/2010	Human	Peru	1485	Dengue virus 2
E	KC294217	DENV-2/PE/FSL 4862/2010	2_AsianAmerican	11/22/2010	Human	Peru	1485	Dengue virus 2
E	KC294216	DENV-2/PE/FSL699/2002	2_AsianAmerican	02/06/2002	Human	Peru	1485	Dengue virus 2
E	KC294218	DENV-2/PE/IDA 1081/2011	2_AsianAmerican	01/24/2011	Human	Peru	1485	Dengue virus 2
E	KC294219	DENV-2/PE/IQA 1995/2010	2_AsianAmerican	10/21/2010	Human	Peru	1485	Dengue virus 2
E	KC294220	DENV-2/PE/IQA 2042/2010	2_AsianAmerican	11/04/2010	Human	Peru	1485	Dengue virus 2
E	KC294221	DENV-2/PE/IQA 2080/2010	2_AsianAmerican	11/16/2010	Human	Peru	1485	Dengue virus 2
E	KC294222	DENV-2/PE/NFI 52/2002	2_AsianAmerican	03/22/2002	Human	Peru	1485	Dengue virus 2
E	KC294223	DENV-2/PE/NFI1159/2010	2_AsianAmerican	10/19/2010	Human	Peru	1485	Dengue virus 2
E	FJ906959	DENV-2/PG/BID-V2618/2008	2-AsianII	2008	Human	Papua New Guinea	1485	Dengue virus 2
E	KF360005	DENV-2/PK	2_Cosmopolitan	11/01/2010	Human	Pakistan	1485	Dengue virus 2
E	KJ010185	DENV-2/PK/2011	2_Cosmopolitan	10/20/2011	Human	Pakistan	1485	Dengue virus 2
E	KJ010186	DENV-2/PK/2013	2_Cosmopolitan	10/02/2013	Human	Pakistan	1485	Dengue virus 2
E	KJ701507	DENV-2/Pk/Swat-02	2_Cosmopolitan	08/27/2013	Human	Pakistan	1485	Dengue virus 2
E	GQ398288	DENV-2/PR/10DN/1994	2_AsianAmerican	1994	Human	Puerto Rico	1485	Dengue virus 2
E	GQ398313	DENV-2/PR/11DN/1994	2_AsianAmerican	1994	Human	Puerto Rico	1485	Dengue virus 2
E	GQ398285	DENV-2/PR/12DN/1994	2_AsianAmerican	1994	Human	Puerto Rico	1485	Dengue virus 2
E	GQ398314	DENV-2/PR/13DN/1994	2_AsianAmerican	1994	Human	Puerto Rico	1485	Dengue virus 2
E	GQ398295	DENV-2/PR/14DN/1994	2_AsianAmerican	1994	Human	Puerto Rico	1485	Dengue virus 2
E	GQ398271	DENV-2/PR/15DN/1994	2_AsianAmerican	1994	Human	Puerto Rico	1485	Dengue virus 2
E	GQ398298	DENV-2/PR/16DN/1995	2_AsianAmerican	1995	Human	Puerto Rico	1485	Dengue virus 2
E	GQ398301	DENV-2/PR/17DN/1995	2_AsianAmerican	1995	Human	Puerto Rico	1485	Dengue virus 2
E	GQ398307	DENV-2/PR/19DN/1994	2_AsianAmerican	1994	Human	Puerto Rico	1485	Dengue virus 2
E	GQ398309	DENV-2/PR/1DN/1994	2_AsianAmerican	1994	Human	Puerto Rico	1485	Dengue virus 2
E	GQ398297	DENV-2/PR/21DN/1994	2_AsianAmerican	1994	Human	Puerto Rico	1485	Dengue virus 2
E	GQ398306	DENV-2/PR/22DN/1994	2_AsianAmerican	1994	Human	Puerto Rico	1485	Dengue virus 2
E	GQ398274	DENV-2/PR/23DN/1994	2_AsianAmerican	1994	Human	Puerto Rico	1485	Dengue virus 2
E	GQ398279	DENV-2/PR/24DN/1994	2_AsianAmerican	1994	Human	Puerto Rico	1485	Dengue virus 2
E	GQ398299	DENV-2/PR/25DN/1994	2_AsianAmerican	1994	Human	Puerto Rico	1485	Dengue virus 2
E	GQ398276	DENV-2/PR/26DN/1994	2_AsianAmerican	1994	Human	Puerto Rico	1485	Dengue virus 2
E	GQ398281	DENV-2/PR/27DN/1994	2_AsianAmerican	1994	Human	Puerto Rico	1485	Dengue virus 2
E	GQ398312	DENV-2/PR/28DN/1994	2_AsianAmerican	1994	Human	Puerto Rico	1485	Dengue virus 2
E	GQ398291	DENV-2/PR/29DN/1994	2_AsianAmerican	1994	Human	Puerto Rico	1485	Dengue virus 2
E	GQ398270	DENV-2/PR/2DN/1994	2_AsianAmerican	1994	Human	Puerto Rico	1485	Dengue virus 2
E	GQ398289	DENV-2/PR/30DN/1994	2_AsianAmerican	1994	Human	Puerto Rico	1485	Dengue virus 2
E	GQ398290	DENV-2/PR/31DN/1994	2_AsianAmerican	1994	Human	Puerto Rico	1485	Dengue virus 2
E	GQ398275	DENV-2/PR/33DN/1994	2_AsianAmerican	1994	Human	Puerto Rico	1485	Dengue virus 2
E	GQ398303	DENV-2/PR/34DN/1994	2_AsianAmerican	1994	Human	Puerto Rico	1485	Dengue virus 2
E	GQ398282	DENV-2/PR/35DN/1994	2_AsianAmerican	1994	Human	Puerto Rico	1485	Dengue virus 2
E	GQ398284	DENV-2/PR/36DN/1994	2_AsianAmerican	1994	Human	Puerto Rico	1485	Dengue virus 2
E	GQ398283	DENV-2/PR/37DN/1994	2_AsianAmerican	1994	Human	Puerto Rico	1485	Dengue virus 2
E	GQ398277	DENV-2/PR/38DN/1994	2_AsianAmerican	1994	Human	Puerto Rico	1485	Dengue virus 2
E	GQ398280	DENV-2/PR/39DN/1994	2_AsianAmerican	1994	Human	Puerto Rico	1485	Dengue virus 2
E	GQ398308	DENV-2/PR/3DN/1994	2_AsianAmerican	1994	Human	Puerto Rico	1485	Dengue virus 2
E	GQ398278	DENV-2/PR/40DN/1994	2_AsianAmerican	1994	Human	Puerto Rico	1485	Dengue virus 2
E	GQ398286	DENV-2/PR/42DN/1994	2_AsianAmerican	1994	Human	Puerto Rico	1485	Dengue virus 2
E	GQ398293	DENV-2/PR/43DN/1994	2_AsianAmerican	1994	Human	Puerto Rico	1485	Dengue virus 2
E	GQ398296	DENV-2/PR/44DN/1994	2_AsianAmerican	1994	Human	Puerto Rico	1485	Dengue virus 2
E	GQ398294	DENV-2/PR/45DN/1994	2_AsianAmerican	1994	Human	Puerto Rico	1485	Dengue virus 2
E	GQ398287	DENV-2/PR/46DN/1994	2_AsianAmerican	1994	Human	Puerto Rico	1485	Dengue virus 2
E	GQ398302	DENV-2/PR/47DN/1994	2_AsianAmerican	1994	Human	Puerto Rico	1485	Dengue virus 2
E	GQ398310	DENV-2/PR/48DN/1994	2_AsianAmerican	1994	Human	Puerto Rico	1485	Dengue virus 2
E	GQ398272	DENV-2/PR/49DN/1994	2_AsianAmerican	1994	Human	Puerto Rico	1485	Dengue virus 2
E	GQ398304	DENV-2/PR/4DN/1994	2_AsianAmerican	1994	Human	Puerto Rico	1485	Dengue virus 2
E	GQ398269	DENV-2/PR/50DN/1994	-N/A-	1994	Human	Puerto Rico	1485	Dengue virus 2
E	GQ398305	DENV-2/PR/5DN/1994	2_AsianAmerican	1994	Human	Puerto Rico	1485	Dengue virus 2
E	GQ398311	DENV-2/PR/6780DN/1994	2_AsianAmerican	1994	Human	Puerto Rico	1485	Dengue virus 2
E	GQ398292	DENV-2/PR/6DN/1994	2_AsianAmerican	1994	Human	Puerto Rico	1485	Dengue virus 2
E	GQ398273	DENV-2/PR/8DN/1994	2_AsianAmerican	1994	Human	Puerto Rico	1485	Dengue virus 2
E	GQ398300	DENV-2/PR/9DN/1994	2_AsianAmerican	1994	Human	Puerto Rico	1485	Dengue virus 2
E	KF955364	DENV-2/PR/BID-V1037/2006	2_AsianAmerican	2006	Human	Puerto Rico	1485	Dengue virus 2
E	KF955372	DENV-2/PR/BID-V1406/1997	2_AsianAmerican	1997	Human	Puerto Rico	1485	Dengue virus 2
E	KF955373	DENV-2/PR/BID-V1408/1997	2_AsianAmerican	1997	Human	Puerto Rico	1485	Dengue virus 2
E	GQ868600	DENV-2/PR/BID-V3367/1969	2-American	1969	Human	Puerto Rico	1485	Dengue virus 2
E	KF955359	DENV-2/PR/BID-V586/2006	2_AsianAmerican	2006	Human	Puerto Rico	1485	Dengue virus 2
E	KF955360	DENV-2/PR/BID-V590/2006	2_AsianAmerican	2006	Human	Puerto Rico	1485	Dengue virus 2
E	KF955363	DENV-2/PR/BID-V856/1986	2_AsianAmerican	1986	Human	Puerto Rico	1485	Dengue virus 2
E	GQ398267	DENV-2/SG/07K3588DK1/2007	-N/A-	2007	Human	Singapore	1485	Dengue virus 2
E	GQ398266	DENV-2/SG/07K3598DK2/2007	-N/A-	2007	Human	Singapore	1485	Dengue virus 2
E	GQ398265	DENV-2/SG/07K3608DK1/2008	-N/A-	2008	Human	Singapore	1485	Dengue virus 2
E	JF327392	DENV-2/SG/D2Y98P-PP1/2009	-N/A-	2009	Unknown	Singapore	1485	Dengue virus 2
E	EU726767	DENV-2/TH/BID-V1458/1994	2-AsianI	1994	Human	Thailand	1485	Dengue virus 2
E	EU687246	DENV-2/TH/BID-V1498/1994	2-AsianI	1994	Human	Thailand	1485	Dengue virus 2
E	FJ639828	DENV-2/TH/BID-V2153/2001	2-AsianI	2001	Human	Thailand	1485	Dengue virus 2
E	FJ639829	DENV-2/TH/BID-V2154/2001	2-AsianI	2001	Human	Thailand	1485	Dengue virus 2
E	FJ639830	DENV-2/TH/BID-V2155/2001	2-AsianI	2001	Human	Thailand	1485	Dengue virus 2
E	FJ639831	DENV-2/TH/BID-V2156/2001	2-AsianI	2001	Human	Thailand	1485	Dengue virus 2
E	FJ639832	DENV-2/TH/BID-V2157/2001	2-AsianI	2001	Human	Thailand	1485	Dengue virus 2
E	FJ687434	DENV-2/TH/BID-V2278/2001	2-AsianI	2001	Human	Thailand	1485	Dengue virus 2
E	FJ687435	DENV-2/TH/BID-V2279/2001	2-AsianI	2001	Human	Thailand	1485	Dengue virus 2
E	FJ687436	DENV-2/TH/BID-V2280/2001	2-AsianI	2001	Human	Thailand	1485	Dengue virus 2
E	FJ687437	DENV-2/TH/BID-V2281/2001	2-AsianI	2001	Human	Thailand	1485	Dengue virus 2
E	FJ687438	DENV-2/TH/BID-V2282/2001	2-AsianI	2001	Human	Thailand	1485	Dengue virus 2
E	FJ687439	DENV-2/TH/BID-V2283/2001	2-AsianI	2001	Human	Thailand	1485	Dengue virus 2
E	FJ687440	DENV-2/TH/BID-V2284/2001	2-AsianI	2001	Human	Thailand	1485	Dengue virus 2
E	FJ810409	DENV-2/TH/BID-V2285/2001	2-AsianI	2001	Human	Thailand	1485	Dengue virus 2
E	FJ687441	DENV-2/TH/BID-V2286/2001	2-AsianI	2001	Human	Thailand	1485	Dengue virus 2
E	FJ687442	DENV-2/TH/BID-V2287/2001	2-AsianI	2001	Human	Thailand	1485	Dengue virus 2
E	FJ687443	DENV-2/TH/BID-V2288/2001	2-AsianI	2001	Human	Thailand	1485	Dengue virus 2
E	FJ687444	DENV-2/TH/BID-V2289/2001	2-AsianI	2001	Human	Thailand	1485	Dengue virus 2
E	FJ687445	DENV-2/TH/BID-V2290/2001	2-AsianI	2001	Human	Thailand	1485	Dengue virus 2
E	FJ810410	DENV-2/TH/BID-V2291/2001	2-AsianI	2001	Human	Thailand	1485	Dengue virus 2
E	FJ687446	DENV-2/TH/BID-V2292/2001	2-AsianI	2001	Human	Thailand	1485	Dengue virus 2
E	FJ687447	DENV-2/TH/BID-V2293/2001	2-AsianI	2001	Human	Thailand	1485	Dengue virus 2
E	FJ744710	DENV-2/TH/BID-V2294/2001	2-AsianI	2001	Human	Thailand	1485	Dengue virus 2
E	FJ744711	DENV-2/TH/BID-V2295/2001	2-AsianI	2001	Human	Thailand	1485	Dengue virus 2
E	FJ744712	DENV-2/TH/BID-V2296/2001	2-AsianI	2001	Human	Thailand	1485	Dengue virus 2
E	FJ810411	DENV-2/TH/BID-V2297/2001	2-AsianI	2001	Human	Thailand	1485	Dengue virus 2
E	FJ744713	DENV-2/TH/BID-V2298/2001	2-AsianI	2001	Human	Thailand	1485	Dengue virus 2
E	FJ810412	DENV-2/TH/BID-V2299/2001	2-AsianI	2001	Human	Thailand	1485	Dengue virus 2
E	FJ744714	DENV-2/TH/BID-V2300/2001	2-AsianI	2001	Human	Thailand	1485	Dengue virus 2
E	FJ744715	DENV-2/TH/BID-V2301/2001	2-AsianI	2001	Human	Thailand	1485	Dengue virus 2
E	FJ744716	DENV-2/TH/BID-V2302/2001	2-AsianI	2001	Human	Thailand	1485	Dengue virus 2
E	FJ744717	DENV-2/TH/BID-V2303/2001	2-AsianI	2001	Human	Thailand	1485	Dengue virus 2
E	FJ744718	DENV-2/TH/BID-V2304/2001	2-AsianI	2001	Human	Thailand	1485	Dengue virus 2
E	FJ744719	DENV-2/TH/BID-V2305/2001	2-AsianI	2001	Human	Thailand	1485	Dengue virus 2
E	FJ744720	DENV-2/TH/BID-V2306/2001	2-AsianI	2001	Human	Thailand	1485	Dengue virus 2
E	FJ744721	DENV-2/TH/BID-V2307/2001	2-AsianI	2001	Human	Thailand	1485	Dengue virus 2
E	FJ744722	DENV-2/TH/BID-V2308/2001	2-AsianI	2001	Human	Thailand	1485	Dengue virus 2
E	FJ744723	DENV-2/TH/BID-V2309/2001	2-AsianI	2001	Human	Thailand	1485	Dengue virus 2
E	FJ744724	DENV-2/TH/BID-V2310/2001	2-AsianI	2001	Human	Thailand	1485	Dengue virus 2
E	FJ744725	DENV-2/TH/BID-V2311/2001	2-AsianI	2001	Human	Thailand	1485	Dengue virus 2
E	FJ906957	DENV-2/TH/BID-V2616/1996	2-AsianI	1996	Human	Thailand	1485	Dengue virus 2
E	FJ906958	DENV-2/TH/BID-V2617/1996	2-AsianI	1996	Human	Thailand	1485	Dengue virus 2
E	FJ898452	DENV-2/TH/BID-V2957/2003	2-AsianI	2003	Human	Thailand	1485	Dengue virus 2
E	GQ868591	DENV-2/TH/BID-V3357/1964	-N/A-	1964	Human	Thailand	1485	Dengue virus 2
E	GQ868542	DENV-2/TH/BID-V3498/1994	2-AsianI	1994	Human	Thailand	1485	Dengue virus 2
E	GQ868544	DENV-2/TH/BID-V3499/1996	2-AsianI	1996	Human	Thailand	1485	Dengue virus 2
E	GQ868545	DENV-2/TH/BID-V3500/1996	2-AsianI	1996	Human	Thailand	1485	Dengue virus 2
E	GQ868543	DENV-2/TH/BID-V3501/1995	2-AsianI	1995	Human	Thailand	1485	Dengue virus 2
E	GU131886	DENV-2/TH/BID-V4325/2001	2-AsianI	2001	Human	Thailand	1485	Dengue virus 2
E	HQ891023	DENV-2/TW/BID-V5054/2008	2-AsianII	2008	Human	Taiwan	1485	Dengue virus 2
E	HQ891024	DENV-2/TW/BID-V5056/2008	2-AsianII	2008	Mouse	Taiwan	1485	Dengue virus 2
E	GQ199899	DENV-2/UMASS-Medical/BID-V2619/2008	2-AsianII	2008	Mouse	-N/A-	1485	Dengue virus 2
E	GQ199900	DENV-2/UMASS-Medical/BID-V2620/2008	2-AsianII	2008	Mouse	-N/A-	1485	Dengue virus 2
E	GQ199901	DENV-2/UMASS-Medical/BID-V2621/2008	2-AsianII	2008	Mouse	-N/A-	1485	Dengue virus 2
E	EU482544	DENV-2/US/BID-V1031/2006	2_AsianAmerican	2006	Human	USA	1485	Dengue virus 2
E	EU482545	DENV-2/US/BID-V1032/1998	2_AsianAmerican	1998	Human	USA	1485	Dengue virus 2
E	EU482546	DENV-2/US/BID-V1033/1998	2_AsianAmerican	1998	Human	USA	1485	Dengue virus 2
E	EU482547	DENV-2/US/BID-V1034/1998	2_AsianAmerican	1998	Human	USA	1485	Dengue virus 2
E	EU482548	DENV-2/US/BID-V1035/2006	2_AsianAmerican	2006	Human	USA	1485	Dengue virus 2
E	EU482549	DENV-2/US/BID-V1036/2006	2_AsianAmerican	2006	Human	USA	1485	Dengue virus 2
E	EU482550	DENV-2/US/BID-V1038/1998	2_AsianAmerican	1998	Human	USA	1485	Dengue virus 2
E	EU482551	DENV-2/US/BID-V1039/2006	2_AsianAmerican	2006	Human	USA	1485	Dengue virus 2
E	EU482552	DENV-2/US/BID-V1040/2006	2_AsianAmerican	2006	Human	USA	1485	Dengue virus 2
E	EU482553	DENV-2/US/BID-V1041/2006	2_AsianAmerican	2006	Human	USA	1485	Dengue virus 2
E	EU482554	DENV-2/US/BID-V1042/1998	2_AsianAmerican	1998	Human	USA	1485	Dengue virus 2
E	EU482556	DENV-2/US/BID-V1045/2005	2_AsianAmerican	2005	Human	USA	1485	Dengue virus 2
E	EU529693	DENV-2/US/BID-V1046/2004	2_AsianAmerican	2004	Human	USA	1485	Dengue virus 2
E	EU482557	DENV-2/US/BID-V1048/1999	2_AsianAmerican	1999	Human	USA	1485	Dengue virus 2
E	EU482560	DENV-2/US/BID-V1052/1998	2_AsianAmerican	1998	Human	USA	1485	Dengue virus 2
E	EU482561	DENV-2/US/BID-V1054/1996	2_AsianAmerican	1996	Human	USA	1485	Dengue virus 2
E	EU569703	DENV-2/US/BID-V1055/1996	2_AsianAmerican	1996	Human	USA	1485	Dengue virus 2
E	EU529694	DENV-2/US/BID-V1057/1994	2_AsianAmerican	1994	Human	USA	1485	Dengue virus 2
E	EU529695	DENV-2/US/BID-V1058/1994	2_AsianAmerican	1994	Human	USA	1485	Dengue virus 2
E	EU482562	DENV-2/US/BID-V1060/1989	2_AsianAmerican	1989	Human	USA	1485	Dengue virus 2
E	EU660398	DENV-2/US/BID-V1061/1989	2_AsianAmerican	1989	Human	USA	1485	Dengue virus 2
E	EU482565	DENV-2/US/BID-V1084/1998	2_AsianAmerican	1998	Human	USA	1485	Dengue virus 2
E	EU529700	DENV-2/US/BID-V1085/1994	2_AsianAmerican	1994	Human	USA	1485	Dengue virus 2
E	EU529701	DENV-2/US/BID-V1087/1991	2_AsianAmerican	1991	Human	USA	1485	Dengue virus 2
E	EU569704	DENV-2/US/BID-V1163/1986	2_AsianAmerican	1986	Human	USA	1485	Dengue virus 2
E	EU482568	DENV-2/US/BID-V1164/1986	2_AsianAmerican	1986	Human	USA	1485	Dengue virus 2
E	EU482569	DENV-2/US/BID-V1165/1987	2_AsianAmerican	1987	Human	USA	1485	Dengue virus 2
E	EU482570	DENV-2/US/BID-V1166/1987	2_AsianAmerican	1987	Human	USA	1485	Dengue virus 2
E	EU482571	DENV-2/US/BID-V1167/1987	2_AsianAmerican	1987	Human	USA	1485	Dengue virus 2
E	EU482572	DENV-2/US/BID-V1168/1987	2_AsianAmerican	1987	Human	USA	1485	Dengue virus 2
E	EU482573	DENV-2/US/BID-V1169/1987	2_AsianAmerican	1987	Human	USA	1485	Dengue virus 2
E	EU482574	DENV-2/US/BID-V1170/1987	2_AsianAmerican	1987	Human	USA	1485	Dengue virus 2
E	EU482575	DENV-2/US/BID-V1171/1987	2_AsianAmerican	1987	Human	USA	1485	Dengue virus 2
E	EU482576	DENV-2/US/BID-V1172/1987	2_AsianAmerican	1987	Human	USA	1485	Dengue virus 2
E	EU482577	DENV-2/US/BID-V1174/1987	2_AsianAmerican	1987	Human	USA	1485	Dengue virus 2
E	EU482578	DENV-2/US/BID-V1175/1988	2_AsianAmerican	1988	Human	USA	1485	Dengue virus 2
E	EU482579	DENV-2/US/BID-V1176/1988	2_AsianAmerican	1988	Human	USA	1485	Dengue virus 2
E	EU482580	DENV-2/US/BID-V1177/1989	2_AsianAmerican	1989	Human	USA	1485	Dengue virus 2
E	EU482581	DENV-2/US/BID-V1178/1989	2_AsianAmerican	1989	Human	USA	1485	Dengue virus 2
E	EU482582	DENV-2/US/BID-V1179/1989	2_AsianAmerican	1989	Human	USA	1485	Dengue virus 2
E	EU482583	DENV-2/US/BID-V1180/1989	2_AsianAmerican	1989	Human	USA	1485	Dengue virus 2
E	EU482584	DENV-2/US/BID-V1181/1989	2_AsianAmerican	1989	Human	USA	1485	Dengue virus 2
E	EU482585	DENV-2/US/BID-V1182/1989	2_AsianAmerican	1989	Human	USA	1485	Dengue virus 2
E	EU482586	DENV-2/US/BID-V1183/1990	2_AsianAmerican	1990	Human	USA	1485	Dengue virus 2
E	EU482587	DENV-2/US/BID-V1188/1990	2_AsianAmerican	1990	Human	USA	1485	Dengue virus 2
E	EU482588	DENV-2/US/BID-V1189/1990	2_AsianAmerican	1990	Human	USA	1485	Dengue virus 2
E	EU569705	DENV-2/US/BID-V1356/1993	2_AsianAmerican	1993	Human	USA	1485	Dengue virus 2
E	EU482589	DENV-2/US/BID-V1360/1993	2_AsianAmerican	1993	Human	USA	1485	Dengue virus 2
E	EU569706	DENV-2/US/BID-V1367/1995	2_AsianAmerican	1995	Human	USA	1485	Dengue virus 2
E	EU569707	DENV-2/US/BID-V1368/1995	2_AsianAmerican	1995	Human	USA	1485	Dengue virus 2
E	EU660399	DENV-2/US/BID-V1372/1995	2_AsianAmerican	1995	Human	USA	1485	Dengue virus 2
E	EU569708	DENV-2/US/BID-V1373/1995	2_AsianAmerican	1995	Human	USA	1485	Dengue virus 2
E	EU569709	DENV-2/US/BID-V1376/1996	2_AsianAmerican	1996	Human	USA	1485	Dengue virus 2
E	EU596485	DENV-2/US/BID-V1378/1996	2_AsianAmerican	1996	Human	USA	1485	Dengue virus 2
E	EU569710	DENV-2/US/BID-V1383/1996	2_AsianAmerican	1996	Human	USA	1485	Dengue virus 2
E	EU596486	DENV-2/US/BID-V1385/1996	2_AsianAmerican	1996	Human	USA	1485	Dengue virus 2
E	EU687212	DENV-2/US/BID-V1387/1998	2_AsianAmerican	1998	Human	USA	1485	Dengue virus 2
E	EU660400	DENV-2/US/BID-V1388/1998	2_AsianAmerican	1998	Human	USA	1485	Dengue virus 2
E	EU569711	DENV-2/US/BID-V1392/1998	2_AsianAmerican	1998	Human	USA	1485	Dengue virus 2
E	EU569712	DENV-2/US/BID-V1393/1998	2_AsianAmerican	1998	Human	USA	1485	Dengue virus 2
E	EU596487	DENV-2/US/BID-V1394/1998	2_AsianAmerican	1998	Human	USA	1485	Dengue virus 2
E	EU569713	DENV-2/US/BID-V1395/1997	2_AsianAmerican	1997	Human	USA	1485	Dengue virus 2
E	EU569714	DENV-2/US/BID-V1396/1997	2_AsianAmerican	1997	Human	USA	1485	Dengue virus 2
E	EU569715	DENV-2/US/BID-V1397/1997	2_AsianAmerican	1997	Human	USA	1485	Dengue virus 2
E	EU569716	DENV-2/US/BID-V1398/1997	2_AsianAmerican	1997	Human	USA	1485	Dengue virus 2
E	EU569717	DENV-2/US/BID-V1399/1997	2_AsianAmerican	1997	Human	USA	1485	Dengue virus 2
E	EU569718	DENV-2/US/BID-V1401/1997	2_AsianAmerican	1997	Human	USA	1485	Dengue virus 2
E	EU569719	DENV-2/US/BID-V1404/1997	2_AsianAmerican	1997	Human	USA	1485	Dengue virus 2
E	EU569720	DENV-2/US/BID-V1409/1997	2_AsianAmerican	1997	Human	USA	1485	Dengue virus 2
E	EU596488	DENV-2/US/BID-V1410/2007	2_AsianAmerican	2007	Human	USA	1485	Dengue virus 2
E	EU596489	DENV-2/US/BID-V1411/2007	2_AsianAmerican	2007	Human	USA	1485	Dengue virus 2
E	EU596490	DENV-2/US/BID-V1412/2007	2_AsianAmerican	2007	Human	USA	1485	Dengue virus 2
E	EU596491	DENV-2/US/BID-V1413/2007	2_AsianAmerican	2007	Human	USA	1485	Dengue virus 2
E	EU677141	DENV-2/US/BID-V1424/1996	2_AsianAmerican	1996	Human	USA	1485	Dengue virus 2
E	EU677142	DENV-2/US/BID-V1425/1999	2_AsianAmerican	1999	Human	USA	1485	Dengue virus 2
E	EU677143	DENV-2/US/BID-V1426/1999	2_AsianAmerican	1999	Human	USA	1485	Dengue virus 2
E	EU677144	DENV-2/US/BID-V1427/1999	2_AsianAmerican	1999	Human	USA	1485	Dengue virus 2
E	EU677145	DENV-2/US/BID-V1428/1999	2_AsianAmerican	1999	Human	USA	1485	Dengue virus 2
E	EU677146	DENV-2/US/BID-V1431/2004	2_AsianAmerican	2004	Human	USA	1485	Dengue virus 2
E	EU677147	DENV-2/US/BID-V1432/2004	2_AsianAmerican	2004	Human	USA	1485	Dengue virus 2
E	EU687213	DENV-2/US/BID-V1434/2004	2_AsianAmerican	2004	Human	USA	1485	Dengue virus 2
E	EU687214	DENV-2/US/BID-V1435/2004	2_AsianAmerican	2004	Human	USA	1485	Dengue virus 2
E	EU687215	DENV-2/US/BID-V1436/2004	2_AsianAmerican	2004	Human	USA	1485	Dengue virus 2
E	EU687216	DENV-2/US/BID-V1439/2005	2_AsianAmerican	2005	Human	USA	1485	Dengue virus 2
E	EU726770	DENV-2/US/BID-V1440/2005	2_AsianAmerican	2005	Human	USA	1485	Dengue virus 2
E	EU687217	DENV-2/US/BID-V1441/2005	2_AsianAmerican	2005	Human	USA	1485	Dengue virus 2
E	EU781135	DENV-2/US/BID-V1442/2005	2_AsianAmerican	2005	Human	USA	1485	Dengue virus 2
E	EU687222	DENV-2/US/BID-V1461/2000	2_AsianAmerican	2000	Human	USA	1485	Dengue virus 2
E	EU687223	DENV-2/US/BID-V1462/2000	2_AsianAmerican	2000	Human	USA	1485	Dengue virus 2
E	EU687224	DENV-2/US/BID-V1463/2000	2_AsianAmerican	2000	Human	USA	1485	Dengue virus 2
E	EU687225	DENV-2/US/BID-V1464/2000	2_AsianAmerican	2000	Human	USA	1485	Dengue virus 2
E	EU687227	DENV-2/US/BID-V1467/2001	2_AsianAmerican	2001	Human	USA	1485	Dengue virus 2
E	EU687228	DENV-2/US/BID-V1468/2001	2_AsianAmerican	2001	Human	USA	1485	Dengue virus 2
E	EU687229	DENV-2/US/BID-V1469/2001	2_AsianAmerican	2001	Human	USA	1485	Dengue virus 2
E	EU687230	DENV-2/US/BID-V1470/2001	2_AsianAmerican	2001	Human	USA	1485	Dengue virus 2
E	EU687231	DENV-2/US/BID-V1471/2001	2_AsianAmerican	2001	Human	USA	1485	Dengue virus 2
E	EU687232	DENV-2/US/BID-V1472/2001	2_AsianAmerican	2001	Human	USA	1485	Dengue virus 2
E	EU687199	DENV-2/US/BID-V1482/2003	2_AsianAmerican	2003	Human	USA	1485	Dengue virus 2
E	EU687235	DENV-2/US/BID-V1483/2003	2_AsianAmerican	2003	Human	USA	1485	Dengue virus 2
E	EU687236	DENV-2/US/BID-V1484/2003	2_AsianAmerican	2003	Human	USA	1485	Dengue virus 2
E	EU687237	DENV-2/US/BID-V1486/2003	2_AsianAmerican	2003	Human	USA	1485	Dengue virus 2
E	EU687238	DENV-2/US/BID-V1487/2003	2_AsianAmerican	2003	Human	USA	1485	Dengue virus 2
E	EU687240	DENV-2/US/BID-V1492/2003	2_AsianAmerican	2003	Human	USA	1485	Dengue virus 2
E	EU687241	DENV-2/US/BID-V1493/2003	2_AsianAmerican	2003	Human	USA	1485	Dengue virus 2
E	EU687242	DENV-2/US/BID-V1494/2004	2_AsianAmerican	2004	Human	USA	1485	Dengue virus 2
E	EU687243	DENV-2/US/BID-V1495/2004	2_AsianAmerican	2004	Human	USA	1485	Dengue virus 2
E	EU687244	DENV-2/US/BID-V1496/2004	2_AsianAmerican	2004	Human	USA	1485	Dengue virus 2
E	EU687245	DENV-2/US/BID-V1497/2005	2_AsianAmerican	2005	Human	USA	1485	Dengue virus 2
E	HQ541798	DENV-2/US/BID-V4824/2009	2-AsianII	2009	Human	USA	1485	Dengue virus 2
E	HQ541799	DENV-2/US/BID-V4825/2010	2-AsianII	2010	Mouse	USA	1485	Dengue virus 2
E	JN796245	DENV-2/US/BID-V5055/2008	2-AsianII	2008	Mouse	USA	1485	Dengue virus 2
E	JF730053	DENV-2/US/BID-V5411/2006	2-AsianII	2006	Human	USA	1485	Dengue virus 2
E	JF730050	DENV-2/US/BID-V5412/2007	2-AsianII	2007	Human	USA	1485	Dengue virus 2
E	JF730054	DENV-2/US/BID-V5413/2009	2-AsianII	2009	Mouse	USA	1485	Dengue virus 2
E	JF730055	DENV-2/US/BID-V5414/2009	2-AsianII	2009	Mouse	USA	1485	Dengue virus 2
E	EU529706	DENV-2/US/BID-V585/2006	2_AsianAmerican	2006	Human	USA	1485	Dengue virus 2
E	EU482719	DENV-2/US/BID-V587/2006	2_AsianAmerican	2006	Human	USA	1485	Dengue virus 2
E	EU482720	DENV-2/US/BID-V588/2006	2_AsianAmerican	2006	Human	USA	1485	Dengue virus 2
E	EU482721	DENV-2/US/BID-V589/2006	2_AsianAmerican	2006	Human	USA	1485	Dengue virus 2
E	EU482722	DENV-2/US/BID-V591/2002	2_AsianAmerican	2002	Human	USA	1485	Dengue virus 2
E	EU482723	DENV-2/US/BID-V592/2002	2_AsianAmerican	2002	Human	USA	1485	Dengue virus 2
E	EU482724	DENV-2/US/BID-V593/2005	2_AsianAmerican	2005	Human	USA	1485	Dengue virus 2
E	EU482725	DENV-2/US/BID-V594/2006	2_AsianAmerican	2006	Human	USA	1485	Dengue virus 2
E	EU482726	DENV-2/US/BID-V595/2006	2_AsianAmerican	2006	Human	USA	1485	Dengue virus 2
E	EU482727	DENV-2/US/BID-V596/1998	2_AsianAmerican	1998	Human	USA	1485	Dengue virus 2
E	EU482728	DENV-2/US/BID-V597/1998	2_AsianAmerican	1998	Human	USA	1485	Dengue virus 2
E	EU482729	DENV-2/US/BID-V598/1999	2_AsianAmerican	1999	Human	USA	1485	Dengue virus 2
E	EU482730	DENV-2/US/BID-V599/1999	2_AsianAmerican	1999	Human	USA	1485	Dengue virus 2
E	EU482731	DENV-2/US/BID-V600/2005	2_AsianAmerican	2005	Human	USA	1485	Dengue virus 2
E	EU482732	DENV-2/US/BID-V675/1998	2_AsianAmerican	1998	Human	USA	1485	Dengue virus 2
E	EU482733	DENV-2/US/BID-V676/1998	2_AsianAmerican	1998	Human	USA	1485	Dengue virus 2
E	EU482734	DENV-2/US/BID-V677/1998	2_AsianAmerican	1998	Human	USA	1485	Dengue virus 2
E	EU482735	DENV-2/US/BID-V678/1998	2_AsianAmerican	1998	Human	USA	1485	Dengue virus 2
E	EU482736	DENV-2/US/BID-V679/1994	2_AsianAmerican	1994	Human	USA	1485	Dengue virus 2
E	EU482737	DENV-2/US/BID-V680/1994	2_AsianAmerican	1994	Human	USA	1485	Dengue virus 2
E	EU482738	DENV-2/US/BID-V681/1998	2_AsianAmerican	1998	Human	USA	1485	Dengue virus 2
E	EU482739	DENV-2/US/BID-V682/1994	2_AsianAmerican	1994	Human	USA	1485	Dengue virus 2
E	EU482740	DENV-2/US/BID-V683/1994	2_AsianAmerican	1994	Human	USA	1485	Dengue virus 2
E	EU482741	DENV-2/US/BID-V684/1994	2_AsianAmerican	1994	Human	USA	1485	Dengue virus 2
E	EU482742	DENV-2/US/BID-V685/1988	2_AsianAmerican	1988	Human	USA	1485	Dengue virus 2
E	EU482743	DENV-2/US/BID-V686/1989	2_AsianAmerican	1989	Human	USA	1485	Dengue virus 2
E	EU482744	DENV-2/US/BID-V687/1989	2_AsianAmerican	1989	Human	USA	1485	Dengue virus 2
E	EU482745	DENV-2/US/BID-V688/1989	2_AsianAmerican	1989	Human	USA	1485	Dengue virus 2
E	EU482746	DENV-2/US/BID-V689/1989	2_AsianAmerican	1989	Human	USA	1485	Dengue virus 2
E	EU482747	DENV-2/US/BID-V690/1988	2_AsianAmerican	1988	Human	USA	1485	Dengue virus 2
E	EU482590	DENV-2/US/BID-V851/1990	2_AsianAmerican	1990	Human	USA	1485	Dengue virus 2
E	EU482593	DENV-2/US/BID-V854/2001	2_AsianAmerican	2001	Human	USA	1485	Dengue virus 2
E	EU482594	DENV-2/US/BID-V855/1992	2_AsianAmerican	1992	Human	USA	1485	Dengue virus 2
E	EU482604	DENV-2/VE/BID-V1095/2007	2_AsianAmerican	2007	Human	Venezuela	1485	Dengue virus 2
E	EU482605	DENV-2/VE/BID-V1104/2007	2_AsianAmerican	2007	Human	Venezuela	1485	Dengue virus 2
E	EU482606	DENV-2/VE/BID-V1105/2007	2_AsianAmerican	2007	Human	Venezuela	1485	Dengue virus 2
E	EU482607	DENV-2/VE/BID-V1107/2007	2_AsianAmerican	2007	Human	Venezuela	1485	Dengue virus 2
E	EU482608	DENV-2/VE/BID-V1111/2007	2_AsianAmerican	2007	Human	Venezuela	1485	Dengue virus 2
E	KF955365	DENV-2/VE/BID-V1142/39083.5	2_AsianAmerican	-N/A-	Human	Venezuela	1485	Dengue virus 2
E	GQ868641	DENV-2/VE/BID-V1144/2007	2_AsianAmerican	2007	Human	Venezuela	1485	Dengue virus 2
E	EU687220	DENV-2/VE/BID-V1456/1996	2_AsianAmerican	1996	Human	Venezuela	1485	Dengue virus 2
E	EU726775	DENV-2/VE/BID-V1457/1996	2_AsianAmerican	1996	Human	Venezuela	1485	Dengue virus 2
E	FJ639732	DENV-2/VE/BID-V2158/2005	2_AsianAmerican	2005	Human	Venezuela	1485	Dengue virus 2
E	FJ639733	DENV-2/VE/BID-V2159/2005	2_AsianAmerican	2005	Human	Venezuela	1485	Dengue virus 2
E	FJ639734	DENV-2/VE/BID-V2160/2003	2_AsianAmerican	2003	Human	Venezuela	1485	Dengue virus 2
E	JN819408	DENV-2/VE/BID-V2161/2001	2_AsianAmerican	2001	Human	Venezuela	1485	Dengue virus 2
E	FJ639783	DENV-2/VE/BID-V2216/2003	2_AsianAmerican	2003	Human	Venezuela	1485	Dengue virus 2
E	FJ639788	DENV-2/VE/BID-V2221/2004	2_AsianAmerican	2004	Human	Venezuela	1485	Dengue virus 2
E	FJ639809	DENV-2/VE/BID-V2246/2005	2_AsianAmerican	2005	Human	Venezuela	1485	Dengue virus 2
E	FJ639822	DENV-2/VE/BID-V2262/2006	2_AsianAmerican	2006	Human	Venezuela	1485	Dengue virus 2
E	FJ850112	DENV-2/VE/BID-V2424/2004	2_AsianAmerican	2004	Human	Venezuela	1485	Dengue virus 2
E	FJ850105	DENV-2/VE/BID-V2470/2007	2_AsianAmerican	2007	Human	Venezuela	1485	Dengue virus 2
E	FJ850106	DENV-2/VE/BID-V2476/2008	2_AsianAmerican	2008	Human	Venezuela	1485	Dengue virus 2
E	FJ850107	DENV-2/VE/BID-V2477/2008	2_AsianAmerican	2008	Human	Venezuela	1485	Dengue virus 2
E	FJ850108	DENV-2/VE/BID-V2478/2008	2_AsianAmerican	2008	Human	Venezuela	1485	Dengue virus 2
E	JN819407	DENV-2/VE/BID-V2613/2007	2_AsianAmerican	2007	Human	Venezuela	1485	Dengue virus 2
E	FJ898465	DENV-2/VE/BID-V2941/1998	2_AsianAmerican	1998	Human	Venezuela	1485	Dengue virus 2
E	FJ898466	DENV-2/VE/BID-V2942/2000	2_AsianAmerican	2000	Human	Venezuela	1485	Dengue virus 2
E	FJ898467	DENV-2/VE/BID-V2944/2005	2_AsianAmerican	2005	Human	Venezuela	1485	Dengue virus 2
E	GQ868595	DENV-2/VE/BID-V3362/1991	2_AsianAmerican	1991	Human	Venezuela	1485	Dengue virus 2
E	GQ868596	DENV-2/VE/BID-V3363/1991	2_AsianAmerican	1991	Human	Venezuela	1485	Dengue virus 2
E	GQ868597	DENV-2/VE/BID-V3364/1991	2_AsianAmerican	1991	Human	Venezuela	1485	Dengue virus 2
E	GQ868598	DENV-2/VE/BID-V3365/1991	2_AsianAmerican	1991	Human	Venezuela	1485	Dengue virus 2
E	GQ868599	DENV-2/VE/BID-V3366/1987	2-American	1987	Human	Venezuela	1485	Dengue virus 2
E	GQ868540	DENV-2/VE/BID-V3496/1990	2_AsianAmerican	1990	Human	Venezuela	1485	Dengue virus 2
E	GQ868541	DENV-2/VE/BID-V3497/1991	2_AsianAmerican	1991	Human	Venezuela	1485	Dengue virus 2
E	GQ868603	DENV-2/VI/BID-V2946/1987	2_AsianAmerican	1987	Human	Virgin Islands	1485	Dengue virus 2
E	FJ898450	DENV-2/VI/BID-V2948/1990	2_AsianAmerican	1990	Human	Virgin Islands	1485	Dengue virus 2
E	FJ898453	DENV-2/VI/BID-V2960/2005	2_AsianAmerican	2005	Human	Virgin Islands	1485	Dengue virus 2
E	EU482445	DENV-2/VN/BID-V1000/2006	2-AsianI	2006	Human	Viet Nam	1485	Dengue virus 2
E	EU482446	DENV-2/VN/BID-V1001/2006	2-AsianI	2006	Human	Viet Nam	1485	Dengue virus 2
E	EU482447	DENV-2/VN/BID-V1002/2006	2-AsianI	2006	Human	Viet Nam	1485	Dengue virus 2
E	EU482448	DENV-2/VN/BID-V1003/2006	2-AsianI	2006	Human	Viet Nam	1485	Dengue virus 2
E	EU482449	DENV-2/VN/BID-V1004/2006	-N/A-	2006	Human	Viet Nam	1485	Dengue virus 2
E	EU482450	DENV-2/VN/BID-V1005/2006	2-AsianI	2006	Human	Viet Nam	1485	Dengue virus 2
E	EU569721	DENV-2/VN/BID-V1006/2006	2-AsianI	2006	Human	Viet Nam	1485	Dengue virus 2
E	EU482451	DENV-2/VN/BID-V1007/2006	2-AsianI	2006	Human	Viet Nam	1485	Dengue virus 2
E	EU660413	DENV-2/VN/BID-V1507/2007	2-AsianI	2007	Human	Viet Nam	1485	Dengue virus 2
E	EU660414	DENV-2/VN/BID-V1508/2007	2-AsianI	2007	Human	Viet Nam	1485	Dengue virus 2
E	EU687248	DENV-2/VN/BID-V1509/2007	2-AsianI	2007	Human	Viet Nam	1485	Dengue virus 2
E	EU660415	DENV-2/VN/BID-V1511/2007	2-AsianI	2007	Human	Viet Nam	1485	Dengue virus 2
E	EU687249	DENV-2/VN/BID-V1512/2007	2-AsianI	2007	Human	Viet Nam	1485	Dengue virus 2
E	EU660416	DENV-2/VN/BID-V1513/2007	2-AsianI	2007	Human	Viet Nam	1485	Dengue virus 2
E	EU726776	DENV-2/VN/BID-V1514/2007	2-AsianI	2007	Human	Viet Nam	1485	Dengue virus 2
E	EU660417	DENV-2/VN/BID-V1515/2007	2-AsianI	2007	Human	Viet Nam	1485	Dengue virus 2
E	EU677137	DENV-2/VN/BID-V1517/2007	2-AsianI	2007	Human	Viet Nam	1485	Dengue virus 2
E	EU677138	DENV-2/VN/BID-V1518/2007	2-AsianI	2007	Human	Viet Nam	1485	Dengue virus 2
E	EU677148	DENV-2/VN/BID-V1519/2007	2-AsianI	2007	Human	Viet Nam	1485	Dengue virus 2
E	EU677149	DENV-2/VN/BID-V1520/2007	2-AsianI	2007	Human	Viet Nam	1485	Dengue virus 2
E	EU687250	DENV-2/VN/BID-V1522/2007	2-AsianI	2007	Human	Viet Nam	1485	Dengue virus 2
E	FJ410288	DENV-2/VN/BID-V1654/2007	2-AsianI	2007	Human	Viet Nam	1485	Dengue virus 2
E	FJ024452	DENV-2/VN/BID-V1669/2007	2-AsianI	2007	Human	Viet Nam	1485	Dengue virus 2
E	FJ205877	DENV-2/VN/BID-V1674/2007	2-AsianI	2007	Human	Viet Nam	1485	Dengue virus 2
E	FJ024454	DENV-2/VN/BID-V1675/2007	2-AsianI	2007	Human	Viet Nam	1485	Dengue virus 2
E	FJ390384	DENV-2/VN/BID-V1679/2007	2-AsianI	2007	Human	Viet Nam	1485	Dengue virus 2
E	FJ205878	DENV-2/VN/BID-V1680/2007	2-AsianI	2007	Human	Viet Nam	1485	Dengue virus 2
E	FJ205879	DENV-2/VN/BID-V1682/2007	2-AsianI	2007	Human	Viet Nam	1485	Dengue virus 2
E	FJ390385	DENV-2/VN/BID-V1684/2007	2-AsianI	2007	Human	Viet Nam	1485	Dengue virus 2
E	FJ024458	DENV-2/VN/BID-V1685/2007	2-AsianI	2007	Human	Viet Nam	1485	Dengue virus 2
E	FJ205880	DENV-2/VN/BID-V1690/2007	2-AsianI	2007	Human	Viet Nam	1485	Dengue virus 2
E	FJ390387	DENV-2/VN/BID-V1696/2007	2-AsianI	2007	Human	Viet Nam	1485	Dengue virus 2
E	FJ024461	DENV-2/VN/BID-V1697/2007	2-AsianI	2007	Human	Viet Nam	1485	Dengue virus 2
E	FJ373299	DENV-2/VN/BID-V1699/2007	2-AsianI	2007	Human	Viet Nam	1485	Dengue virus 2
E	FJ410193	DENV-2/VN/BID-V1773/2007	2-AsianI	2007	Human	Viet Nam	1485	Dengue virus 2
E	FJ410195	DENV-2/VN/BID-V1776/2007	2-AsianI	2007	Human	Viet Nam	1485	Dengue virus 2
E	FJ432724	DENV-2/VN/BID-V1777/2007	2-AsianI	2007	Human	Viet Nam	1485	Dengue virus 2
E	FJ432726	DENV-2/VN/BID-V1780/2007	2-AsianI	2007	Human	Viet Nam	1485	Dengue virus 2
E	JF730049	DENV-2/VN/BID-V1781/2007	2-AsianI	2007	Human	Viet Nam	1485	Dengue virus 2
E	FJ562098	DENV-2/VN/BID-V1794/2007	2-AsianI	2007	Human	Viet Nam	1485	Dengue virus 2
E	FJ859028	DENV-2/VN/BID-V1796/2007	2-AsianI	2007	Human	Viet Nam	1485	Dengue virus 2
E	FJ410200	DENV-2/VN/BID-V1801/2007	2-AsianI	2007	Human	Viet Nam	1485	Dengue virus 2
E	FJ410202	DENV-2/VN/BID-V1807/2007	2-AsianI	2007	Human	Viet Nam	1485	Dengue virus 2
E	FJ410208	DENV-2/VN/BID-V1818/2007	2-AsianI	2007	Human	Viet Nam	1485	Dengue virus 2
E	FJ461305	DENV-2/VN/BID-V1837/2007	2-AsianI	2007	Human	Viet Nam	1485	Dengue virus 2
E	FJ410215	DENV-2/VN/BID-V1844/2008	2-AsianI	2008	Human	Viet Nam	1485	Dengue virus 2
E	FJ461309	DENV-2/VN/BID-V1845/2008	2-AsianI	2008	Human	Viet Nam	1485	Dengue virus 2
E	FJ461311	DENV-2/VN/BID-V1848/2008	2-AsianI	2008	Human	Viet Nam	1485	Dengue virus 2
E	FJ410217	DENV-2/VN/BID-V1853/2007	2-AsianI	2007	Human	Viet Nam	1485	Dengue virus 2
E	FJ410219	DENV-2/VN/BID-V1857/2007	2-AsianI	2007	Human	Viet Nam	1485	Dengue virus 2
E	FJ461314	DENV-2/VN/BID-V1858/2007	2-AsianI	2007	Human	Viet Nam	1485	Dengue virus 2
E	FJ410221	DENV-2/VN/BID-V1864/2007	2-AsianI	2007	Human	Viet Nam	1485	Dengue virus 2
E	FJ547064	DENV-2/VN/BID-V1868/2007	2-AsianI	2007	Human	Viet Nam	1485	Dengue virus 2
E	FJ410223	DENV-2/VN/BID-V1869/2007	2-AsianI	2007	Human	Viet Nam	1485	Dengue virus 2
E	FJ410224	DENV-2/VN/BID-V1872/2007	2-AsianI	2007	Human	Viet Nam	1485	Dengue virus 2
E	FJ461321	DENV-2/VN/BID-V1873/2007	2-AsianI	2007	Human	Viet Nam	1485	Dengue virus 2
E	FJ410228	DENV-2/VN/BID-V1881/2007	2-AsianI	2007	Human	Viet Nam	1485	Dengue virus 2
E	FJ410233	DENV-2/VN/BID-V1895/2008	2-AsianI	2008	Human	Viet Nam	1485	Dengue virus 2
E	FJ410237	DENV-2/VN/BID-V1900/2008	2-AsianI	2008	Human	Viet Nam	1485	Dengue virus 2
E	FJ410241	DENV-2/VN/BID-V1905/2008	2-AsianI	2008	Human	Viet Nam	1485	Dengue virus 2
E	FJ410259	DENV-2/VN/BID-V1928/2008	2-AsianI	2008	Human	Viet Nam	1485	Dengue virus 2
E	FJ547067	DENV-2/VN/BID-V1930/2007	2-AsianI	2007	Human	Viet Nam	1485	Dengue virus 2
E	JN819418	DENV-2/VN/BID-V2947/1988	2_AsianAmerican	1988	Human	Viet Nam	1485	Dengue virus 2
E	EU482640	DENV-2/VN/BID-V703/2006	-N/A-	2006	Human	Viet Nam	1485	Dengue virus 2
E	EU482641	DENV-2/VN/BID-V704/2006	2-AsianI	2006	Human	Viet Nam	1485	Dengue virus 2
E	EU482642	DENV-2/VN/BID-V705/2006	2-AsianI	2006	Human	Viet Nam	1485	Dengue virus 2
E	EU482643	DENV-2/VN/BID-V706/2006	2-AsianI	2006	Human	Viet Nam	1485	Dengue virus 2
E	EU482644	DENV-2/VN/BID-V707/2006	2-AsianI	2006	Human	Viet Nam	1485	Dengue virus 2
E	EU482645	DENV-2/VN/BID-V708/2006	2-AsianI	2006	Human	Viet Nam	1485	Dengue virus 2
E	EU482646	DENV-2/VN/BID-V709/2006	2-AsianI	2006	Human	Viet Nam	1485	Dengue virus 2
E	EU482647	DENV-2/VN/BID-V710/2006	2-AsianI	2006	Human	Viet Nam	1485	Dengue virus 2
E	EU482648	DENV-2/VN/BID-V711/2006	-N/A-	2006	Human	Viet Nam	1485	Dengue virus 2
E	EU482649	DENV-2/VN/BID-V712/2006	2-AsianI	2006	Human	Viet Nam	1485	Dengue virus 2
E	EU482650	DENV-2/VN/BID-V713/2006	2-AsianI	2006	Human	Viet Nam	1485	Dengue virus 2
E	EU482651	DENV-2/VN/BID-V714/2006	2-AsianI	2006	Human	Viet Nam	1485	Dengue virus 2
E	EU482652	DENV-2/VN/BID-V715/2006	2-AsianI	2006	Human	Viet Nam	1485	Dengue virus 2
E	EU482653	DENV-2/VN/BID-V716/2006	2-AsianI	2006	Human	Viet Nam	1485	Dengue virus 2
E	EU482654	DENV-2/VN/BID-V717/2006	2-AsianI	2006	Human	Viet Nam	1485	Dengue virus 2
E	EU482655	DENV-2/VN/BID-V718/2006	2-AsianI	2006	Human	Viet Nam	1485	Dengue virus 2
E	EU482656	DENV-2/VN/BID-V719/2006	2-AsianI	2006	Human	Viet Nam	1485	Dengue virus 2
E	EU482657	DENV-2/VN/BID-V720/2006	2-AsianI	2006	Human	Viet Nam	1485	Dengue virus 2
E	EU482658	DENV-2/VN/BID-V721/2006	2-AsianI	2006	Human	Viet Nam	1485	Dengue virus 2
E	EU482659	DENV-2/VN/BID-V722/2006	2-AsianI	2006	Human	Viet Nam	1485	Dengue virus 2
E	EU482660	DENV-2/VN/BID-V723/2006	-N/A-	2006	Human	Viet Nam	1485	Dengue virus 2
E	EU482661	DENV-2/VN/BID-V724/2006	2-AsianI	2006	Human	Viet Nam	1485	Dengue virus 2
E	EU482662	DENV-2/VN/BID-V725/2006	-N/A-	2006	Human	Viet Nam	1485	Dengue virus 2
E	EU482663	DENV-2/VN/BID-V726/2006	2-AsianI	2006	Human	Viet Nam	1485	Dengue virus 2
E	EU482664	DENV-2/VN/BID-V727/2006	-N/A-	2006	Human	Viet Nam	1485	Dengue virus 2
E	EU482665	DENV-2/VN/BID-V728/2006	2-AsianI	2006	Human	Viet Nam	1485	Dengue virus 2
E	EU482666	DENV-2/VN/BID-V729/2006	-N/A-	2006	Human	Viet Nam	1485	Dengue virus 2
E	EU482667	DENV-2/VN/BID-V730/2006	2-AsianI	2006	Human	Viet Nam	1485	Dengue virus 2
E	EU482668	DENV-2/VN/BID-V731/2006	2-AsianI	2006	Human	Viet Nam	1485	Dengue virus 2
E	EU482669	DENV-2/VN/BID-V732/2006	2-AsianI	2006	Human	Viet Nam	1485	Dengue virus 2
E	EU482670	DENV-2/VN/BID-V733/2006	2-AsianI	2006	Human	Viet Nam	1485	Dengue virus 2
E	EU482671	DENV-2/VN/BID-V734/2006	2-AsianI	2006	Human	Viet Nam	1485	Dengue virus 2
E	EU482672	DENV-2/VN/BID-V735/2006	-N/A-	2006	Human	Viet Nam	1485	Dengue virus 2
E	EU482673	DENV-2/VN/BID-V736/2006	2-AsianI	2006	Human	Viet Nam	1485	Dengue virus 2
E	EU482674	DENV-2/VN/BID-V737/2006	2-AsianI	2006	Human	Viet Nam	1485	Dengue virus 2
E	EU482675	DENV-2/VN/BID-V738/2006	2-AsianI	2006	Human	Viet Nam	1485	Dengue virus 2
E	EU482676	DENV-2/VN/BID-V739/2006	2-AsianI	2006	Human	Viet Nam	1485	Dengue virus 2
E	EU482677	DENV-2/VN/BID-V740/2006	2-AsianI	2006	Human	Viet Nam	1485	Dengue virus 2
E	EU482678	DENV-2/VN/BID-V741/2006	2-AsianI	2006	Human	Viet Nam	1485	Dengue virus 2
E	EU482679	DENV-2/VN/BID-V742/2007	2-AsianI	2007	Human	Viet Nam	1485	Dengue virus 2
E	EU482774	DENV-2/VN/BID-V752/2004	2-AsianI	2004	Human	Viet Nam	1485	Dengue virus 2
E	EU482775	DENV-2/VN/BID-V753/2004	2-AsianI	2004	Human	Viet Nam	1485	Dengue virus 2
E	EU482776	DENV-2/VN/BID-V754/2005	2-AsianI	2005	Human	Viet Nam	1485	Dengue virus 2
E	EU482777	DENV-2/VN/BID-V755/2005	2-AsianI	2005	Human	Viet Nam	1485	Dengue virus 2
E	EU482778	DENV-2/VN/BID-V756/2003	-N/A-	2003	Human	Viet Nam	1485	Dengue virus 2
E	EU482779	DENV-2/VN/BID-V757/2003	-N/A-	2003	Human	Viet Nam	1485	Dengue virus 2
E	EU482780	DENV-2/VN/BID-V758/2003	-N/A-	2003	Human	Viet Nam	1485	Dengue virus 2
E	EU482781	DENV-2/VN/BID-V759/2003	-N/A-	2003	Human	Viet Nam	1485	Dengue virus 2
E	EU482782	DENV-2/VN/BID-V760/2003	2-AsianI	2003	Human	Viet Nam	1485	Dengue virus 2
E	EU482783	DENV-2/VN/BID-V761/2003	-N/A-	2003	Human	Viet Nam	1485	Dengue virus 2
E	EU482784	DENV-2/VN/BID-V762/2003	2-AsianI	2003	Human	Viet Nam	1485	Dengue virus 2
E	EU482785	DENV-2/VN/BID-V763/2003	-N/A-	2003	Human	Viet Nam	1485	Dengue virus 2
E	EU482786	DENV-2/VN/BID-V764/2003	2-AsianI	2003	Human	Viet Nam	1485	Dengue virus 2
E	EU482787	DENV-2/VN/BID-V765/2003	-N/A-	2003	Human	Viet Nam	1485	Dengue virus 2
E	EU482788	DENV-2/VN/BID-V766/2003	-N/A-	2003	Human	Viet Nam	1485	Dengue virus 2
E	EU482697	DENV-2/VN/BID-V771/2007	2-AsianI	2007	Human	Viet Nam	1485	Dengue virus 2
E	EU482698	DENV-2/VN/BID-V772/2007	2-AsianI	2007	Human	Viet Nam	1485	Dengue virus 2
E	EU482699	DENV-2/VN/BID-V773/2007	2-AsianI	2007	Human	Viet Nam	1485	Dengue virus 2
E	EU482700	DENV-2/VN/BID-V774/2007	2-AsianI	2007	Human	Viet Nam	1485	Dengue virus 2
E	EU482701	DENV-2/VN/BID-V775/2007	2-AsianI	2007	Human	Viet Nam	1485	Dengue virus 2
E	EU482702	DENV-2/VN/BID-V776/2007	2-AsianI	2007	Human	Viet Nam	1485	Dengue virus 2
E	EU482703	DENV-2/VN/BID-V777/2007	2-AsianI	2007	Human	Viet Nam	1485	Dengue virus 2
E	EU482704	DENV-2/VN/BID-V778/2007	2-AsianI	2007	Human	Viet Nam	1485	Dengue virus 2
E	EU482705	DENV-2/VN/BID-V779/2007	2-AsianI	2007	Human	Viet Nam	1485	Dengue virus 2
E	EU482463	DENV-2/VN/BID-V917/2006	2-AsianI	2006	Human	Viet Nam	1485	Dengue virus 2
E	EU482464	DENV-2/VN/BID-V918/2006	2-AsianI	2006	Human	Viet Nam	1485	Dengue virus 2
E	EU482465	DENV-2/VN/BID-V919/2006	2-AsianI	2006	Human	Viet Nam	1485	Dengue virus 2
E	EU482466	DENV-2/VN/BID-V920/2006	2-AsianI	2006	Human	Viet Nam	1485	Dengue virus 2
E	EU482467	DENV-2/VN/BID-V921/2006	2-AsianI	2006	Human	Viet Nam	1485	Dengue virus 2
E	FJ873811	DENV-2/VN/BID-V922/2006	2-AsianI	2006	Human	Viet Nam	1485	Dengue virus 2
E	EU482468	DENV-2/VN/BID-V923/2006	2-AsianI	2006	Human	Viet Nam	1485	Dengue virus 2
E	EU482469	DENV-2/VN/BID-V924/2006	2-AsianI	2006	Human	Viet Nam	1485	Dengue virus 2
E	EU482470	DENV-2/VN/BID-V925/2006	2-AsianI	2006	Human	Viet Nam	1485	Dengue virus 2
E	EU482471	DENV-2/VN/BID-V926/2006	2-AsianI	2006	Human	Viet Nam	1485	Dengue virus 2
E	EU482472	DENV-2/VN/BID-V927/2004	2-AsianI	2004	Human	Viet Nam	1485	Dengue virus 2
E	EU482473	DENV-2/VN/BID-V928/2006	2-AsianI	2006	Human	Viet Nam	1485	Dengue virus 2
E	EU482474	DENV-2/VN/BID-V929/2007	2-AsianI	2007	Human	Viet Nam	1485	Dengue virus 2
E	EU482475	DENV-2/VN/BID-V930/2007	2-AsianI	2007	Human	Viet Nam	1485	Dengue virus 2
E	EU482541	DENV-2/VN/BID-V997/2006	2-AsianI	2006	Human	Viet Nam	1485	Dengue virus 2
E	EU482542	DENV-2/VN/BID-V998/2006	2-AsianI	2006	Human	Viet Nam	1485	Dengue virus 2
E	EU482543	DENV-2/VN/BID-V999/2006	2-AsianI	2006	Human	Viet Nam	1485	Dengue virus 2
E	KU509272	DENV2-1365	-N/A-	2009	Human	Thailand	1485	Dengue virus 2
E	KU509277	DENV2-14706	-N/A-	2010	Human	Philippines	1485	Dengue virus 2
E	KU509271	DENV2-2627	2_Cosmopolitan	2006	Human	India	1485	Dengue virus 2
E	KU509267	DENV2-30	2_AsianAmerican	2010	Human	Guatemala	1485	Dengue virus 2
E	KU509273	DENV2-3229	2-AsianI	2011	Human	Thailand	1485	Dengue virus 2
E	KU509274	DENV2-3519	-N/A-	2010	Human	Philippines	1485	Dengue virus 2
E	KU509275	DENV2-3849	-N/A-	2008	Human	Philippines	1485	Dengue virus 2
E	KU509276	DENV2-3850	-N/A-	2008	Human	Philippines	1485	Dengue virus 2
E	KU509268	DENV2-671	-N/A-	2009	Human	Indonesia	1485	Dengue virus 2
E	KU509269	DENV2-973	-N/A-	2009	Human	Philippines	1485	Dengue virus 2
E	KU509270	DENV2-979	-N/A-	2012	Human	-N/A-	1485	Dengue virus 2
E	JX966380	DENV2-PR159	2-American	1969	Human	Puerto Rico	1485	Dengue virus 2
E	JX966379	DENV2-QR94	2-American	1994	Human	Mexico	1485	Dengue virus 2
E	KP012546	DENV2/CN/GZ05/2014	-N/A-	2014	Human	China	1485	Dengue virus 2
E	KT187558	DENV2/CN/GZ1118/2014	-N/A-	2014	Human	China	1485	Dengue virus 2
E	KP723478	DENV2/CN/GZ25/2014	-N/A-	2014	Human	China	1485	Dengue virus 2
E	KP723479	DENV2/CN/GZ32/2010	-N/A-	2010	Human	China	1485	Dengue virus 2
E	KT187553	DENV2/CN/GZDF31241/2014	-N/A-	2014	Human	China	1485	Dengue virus 2
E	KT187554	DENV2/CN/GZDF571/2014	-N/A-	2014	Human	China	1485	Dengue virus 2
E	KT187555	DENV2/CN/GZDF574/2014	-N/A-	2014	Human	China	1485	Dengue virus 2
E	KT187556	DENV2/CN/GZDF595/2014	-N/A-	2014	Human	China	1485	Dengue virus 2
E	KT187557	DENV2/CN/GZDF615/2014	-N/A-	2014	Human	China	1485	Dengue virus 2
E	JQ045670	DENV2/Vietnam/10dx-206-801-Placebo-0hrs	2-AsianI	-N/A-	Human	Viet Nam	1485	Dengue virus 2
E	JQ045684	DENV2/Vietnam/10dx-234-802-3000mg-36hrs	2-AsianI	-N/A-	Human	Viet Nam	1485	Dengue virus 2
E	JQ045686	DENV2/Vietnam/10dx-236-802-Placebo-24hrs	2-AsianI	-N/A-	Human	Viet Nam	1485	Dengue virus 2
E	KU094070	DENV2_China_SZ_2015	2-AsianII	2015	Human	China	1485	Dengue virus 2
E	FM210215	DF380	2-AsianI	2004	Human	Viet Nam	1485	Dengue virus 2
E	FM210216	DF401	2-AsianI	2004	Human	Viet Nam	1485	Dengue virus 2
E	FM210217	DF404	-N/A-	1999	Human	Viet Nam	1485	Dengue virus 2
E	FM210218	DF593	-N/A-	2002	Unknown	Viet Nam	1485	Dengue virus 2
E	FM210237	DF657	-N/A-	2003	Unknown	Viet Nam	1485	Dengue virus 2
E	FM210219	DF670	-N/A-	2003	Unknown	Viet Nam	1485	Dengue virus 2
E	FM210220	DF674	-N/A-	2003	Unknown	Viet Nam	1485	Dengue virus 2
E	FM210221	DF699	-N/A-	2003	Unknown	Viet Nam	1485	Dengue virus 2
E	FM210208	DF707	-N/A-	2003	Unknown	Viet Nam	1485	Dengue virus 2
E	FM210209	DF726	-N/A-	2003	Unknown	Viet Nam	1485	Dengue virus 2
E	FM210210	DF727	-N/A-	2003	Unknown	Viet Nam	1485	Dengue virus 2
E	FM210222	DF755	-N/A-	2004	Unknown	Viet Nam	1485	Dengue virus 2
E	FM210202	DF768	-N/A-	2004	Unknown	Viet Nam	1485	Dengue virus 2
E	FM210223	DF897	-N/A-	2003	Unknown	Viet Nam	1485	Dengue virus 2
E	FM210203	DF900	-N/A-	2003	Unknown	Viet Nam	1485	Dengue virus 2
E	FM210211	DF907	2-AsianI	2003	Unknown	Viet Nam	1485	Dengue virus 2
E	JX286524	DGV106	2_AsianAmerican	04/15/2010	Human	Brazil	1485	Dengue virus 2
E	JX286522	DGV34	2_AsianAmerican	02/24/2010	Human	Brazil	1485	Dengue virus 2
E	JX286520	DGV37	2_AsianAmerican	02/24/2010	Human	Brazil	1485	Dengue virus 2
E	JX286525	DGV69	2_AsianAmerican	03/09/2010	Human	Brazil	1485	Dengue virus 2
E	JX286523	DGV91	2_AsianAmerican	03/24/2010	Human	Brazil	1485	Dengue virus 2
E	AB122020	DR23/01	2_AsianAmerican	2001	Human	Dominican Republic	1485	Dengue virus 2
E	AB122021	DR31/01	2_AsianAmerican	2001	Human	Dominican Republic	1485	Dengue virus 2
E	AB122022	DR59/01	2_AsianAmerican	2001	Human	Dominican Republic	1485	Dengue virus 2
E	EU179858	DS04-221205	-N/A-	2005	Unknown	Brunei	1485	Dengue virus 2
E	EU179859	DS09-280106	-N/A-	2006	Unknown	Brunei	1485	Dengue virus 2
E	EU179857	DS31-291005	-N/A-	2005	Unknown	Brunei	1485	Dengue virus 2
E	KM279598	E1379Y12	-N/A-	2012	Human	Singapore	1485	Dengue virus 2
E	KM279599	E1429Y12	-N/A-	2012	Human	Singapore	1485	Dengue virus 2
E	KM279600	E1432Y12	-N/A-	2012	Human	Singapore	1485	Dengue virus 2
E	KM279576	E1433Y12	-N/A-	2012	Human	Singapore	1485	Dengue virus 2
E	KM279577	E1434Y12	-N/A-	2012	Human	Singapore	1485	Dengue virus 2
E	KM279578	E1436Y12	-N/A-	2012	Human	Singapore	1485	Dengue virus 2
E	KM279601	E1439Y12	-N/A-	2012	Human	Singapore	1485	Dengue virus 2
E	KM279579	E1502Y12	-N/A-	2012	Human	Singapore	1485	Dengue virus 2
E	EU920835	FGU-Apr-02	2_AsianAmerican	04/2002	Unknown	French Guiana	1485	Dengue virus 2
E	EU920847	FGU-Apr1-06	2_AsianAmerican	04/2006	Unknown	French Guiana	1485	Dengue virus 2
E	EU920848	FGU-Apr2-06	2_AsianAmerican	04/2006	Unknown	French Guiana	1485	Dengue virus 2
E	EU920831	FGU-Aug-98	2_AsianAmerican	08/1998	Unknown	French Guiana	1485	Dengue virus 2
E	EU920834	FGU-Dec-01	2_AsianAmerican	12/2001	Unknown	French Guiana	1485	Dengue virus 2
E	EU920828	FGU-Feb-93	2_AsianAmerican	02/1993	Unknown	French Guiana	1485	Dengue virus 2
E	EU920830	FGU-Fev-98	2_AsianAmerican	02/1998	Unknown	French Guiana	1485	Dengue virus 2
E	EU920833	FGU-Jan-00	2_AsianAmerican	01/2000	Unknown	French Guiana	1485	Dengue virus 2
E	EU920844	FGU-Jan1-06	2_AsianAmerican	01/2006	Unknown	French Guiana	1485	Dengue virus 2
E	EU920845	FGU-Jan2-06	2_AsianAmerican	01/2006	Unknown	French Guiana	1485	Dengue virus 2
E	EU920829	FGU-Jun-97	2_AsianAmerican	06/1997	Unknown	French Guiana	1485	Dengue virus 2
E	EU920846	FGU-Mar-06	2_AsianAmerican	03/2006	Unknown	French Guiana	1485	Dengue virus 2
E	EU920832	FGU-May-99	2_AsianAmerican	05/1999	Unknown	French Guiana	1485	Dengue virus 2
E	EU920840	FGU-Oct-05	2_AsianAmerican	10/2005	Unknown	French Guiana	1485	Dengue virus 2
E	AF276619	FJ-10	2_Cosmopolitan	-N/A-	Unknown	China	1485	Dengue virus 2
E	AF359579	FJ11/99	2_Cosmopolitan	1999	Unknown	-N/A-	1485	Dengue virus 2
E	FJ196852	GD01/01	-N/A-	2001	Unknown	China	1485	Dengue virus 2
E	FJ196853	GD01/03	-N/A-	2003	Unknown	China	1485	Dengue virus 2
E	KC964095	GD05/98	-N/A-	1998	Human	China	1485	Dengue virus 2
E	FJ196854	GD06/93	-N/A-	1993	Unknown	China	1485	Dengue virus 2
E	FJ196851	GD08/98	-N/A-	1998	Unknown	China	1485	Dengue virus 2
E	KC964094	GD09/93	-N/A-	1993	Human	China	1485	Dengue virus 2
E	KC964093	GD19/2001	-N/A-	2001	Human	China	1485	Dengue virus 2
E	EU920850	GUA-Oct-06	2_AsianAmerican	10/2006	Unknown	Guadeloupe	1485	Dengue virus 2
E	EU920849	GUA-Sep-06	2_AsianAmerican	09/2006	Unknown	Guadeloupe	1485	Dengue virus 2
E	KM587709	GW6	2-AsianII	08/05/2014	Unknown	USA	1485	Dengue virus 2
E	DQ448231	GWL18 INDI-01	2_Cosmopolitan	2001	Human	India	1485	Dengue virus 2
E	JX470186	GZ40	-N/A-	2010	Human	China	1485	Dengue virus 2
E	KX655786	GZ8_12/S/Panyu/2014/DEV2	-N/A-	2015	Human	China	1485	Dengue virus 2
E	KX225485	GZ8_13/S/Yuexiu/2014/DEV2	-N/A-	2015	Human	China	1485	Dengue virus 2
E	KX655787	GZ8_15/S/GZ/2014/DEV2	-N/A-	2015	Human	China	1485	Dengue virus 2
E	KX225486	GZ8_19/S/Haizhu/2014/DEV2	-N/A-	2015	Human	China	1485	Dengue virus 2
E	KX655788	GZ8_70/M/Baiyun/2013/DEV2	-N/A-	2015	Human	China	1485	Dengue virus 2
E	KY415992	Homo sapiens/Haiti-0078/2014	2_AsianAmerican	06/11/2014	Human	Haiti	1485	Dengue virus 2
E	KX702404	Homo sapiens/UF-1/Gainesville/2016	2_AsianAmerican	05/22/2016	Human	USA	1485	Dengue virus 2
E	AY702040	I348600	2-American	1986	Unknown	Colombia	1485	Dengue virus 2
E	KU517846	ID-CN18-14	-N/A-	05/07/2014	Human	Indonesia	1485	Dengue virus 2
E	EU056811	IQT-1950	2-American	1995	Human	Peru	1485	Dengue virus 2
E	AF100467	IQT1797	2-American	-N/A-	Unknown	-N/A-	1485	Dengue virus 2
E	AF100468	IQT2913	2-American	-N/A-	Unknown	-N/A-	1485	Dengue virus 2
E	M20558	Jamaica/N.1409	2_AsianAmerican	-N/A-	Unknown	-N/A-	1485	Dengue virus 2
E	KJ830750	Jeddah-2014	-N/A-	01/13/2014	Human	Saudi Arabia	1485	Dengue virus 2
E	AF100459	K0008	2-AsianI	-N/A-	Unknown	-N/A-	1485	Dengue virus 2
E	AF100460	K0010	2-AsianI	-N/A-	Unknown	-N/A-	1485	Dengue virus 2
E	EU920837	MAR-Aug-05	2_AsianAmerican	08/2005	Unknown	Martinique	1485	Dengue virus 2
E	EU920836	MAR-Jun-05	2_AsianAmerican	06/2005	Unknown	Martinique	1485	Dengue virus 2
E	EU920843	MAR-Nov-05	2_AsianAmerican	11/2005	Unknown	Martinique	1485	Dengue virus 2
E	EU920841	MAR-Oct-05	2_AsianAmerican	10/2005	Unknown	Martinique	1485	Dengue virus 2
E	AF100466	Mara4	2_AsianAmerican	-N/A-	Unknown	-N/A-	1485	Dengue virus 2
E	FM210231	MD1240	2-AsianI	2004	Human	Viet Nam	1485	Dengue virus 2
E	FM210239	MD1244	-N/A-	2004	Human	Viet Nam	1485	Dengue virus 2
E	FM210232	MD1270	-N/A-	2004	Human	Viet Nam	1485	Dengue virus 2
E	FM210233	MD1272	2-AsianI	2004	Human	Viet Nam	1485	Dengue virus 2
E	FM210240	MD1273	2-AsianI	2004	Unknown	Viet Nam	1485	Dengue virus 2
E	FM210241	MD1275	-N/A-	2004	Human	Viet Nam	1485	Dengue virus 2
E	FM210242	MD1279	2-AsianI	2004	Human	Viet Nam	1485	Dengue virus 2
E	FM210243	MD1280	-N/A-	2004	Human	Viet Nam	1485	Dengue virus 2
E	FM210244	MD1284	-N/A-	2004	Human	Viet Nam	1485	Dengue virus 2
E	FM210234	MD1366	-N/A-	2004	Human	Viet Nam	1485	Dengue virus 2
E	FM210213	MD1504	-N/A-	2005	Human	Viet Nam	1485	Dengue virus 2
E	FM210235	MD1515	-N/A-	2005	Human	Viet Nam	1485	Dengue virus 2
E	FM210245	MD1520	2-AsianI	2005	Human	Viet Nam	1485	Dengue virus 2
E	FM210205	MD1533	2-AsianI	2005	Human	Viet Nam	1485	Dengue virus 2
E	FM210206	MD1600	2-AsianI	2005	Human	Viet Nam	1485	Dengue virus 2
E	FM210246	MD1618	2-AsianI	2005	Human	Viet Nam	1485	Dengue virus 2
E	FM210207	MD1619	2-AsianI	2005	Human	Viet Nam	1485	Dengue virus 2
E	FM210238	MD510	-N/A-	2001	Human	Viet Nam	1485	Dengue virus 2
E	FM210224	MD518	-N/A-	2001	Human	Viet Nam	1485	Dengue virus 2
E	FM210225	MD594	-N/A-	2001	Human	Viet Nam	1485	Dengue virus 2
E	FM210226	MD861	-N/A-	2002	Human	Viet Nam	1485	Dengue virus 2
E	FM210227	MD863	-N/A-	2002	Human	Viet Nam	1485	Dengue virus 2
E	FM210212	MD902	-N/A-	2003	Human	Viet Nam	1485	Dengue virus 2
E	FM210204	MD903	-N/A-	2003	Human	Viet Nam	1485	Dengue virus 2
E	FM210228	MD917	-N/A-	2003	Human	Viet Nam	1485	Dengue virus 2
E	FM210229	MD919	-N/A-	2003	Human	Viet Nam	1485	Dengue virus 2
E	FM210230	MD944	-N/A-	2003	Human	Viet Nam	1485	Dengue virus 2
E	KC762665	MKS-0068	-N/A-	07/06/2007	Human	Indonesia	1485	Dengue virus 2
E	KC762669	MKS-0071	-N/A-	07/17/2007	Human	Indonesia	1485	Dengue virus 2
E	KC762658	MKS-0082	-N/A-	08/14/2007	Human	Indonesia	1485	Dengue virus 2
E	KC762660	MKS-0084	-N/A-	11/21/2007	Human	Indonesia	1485	Dengue virus 2
E	KC762670	MKS-0091	-N/A-	12/11/2007	Human	Indonesia	1485	Dengue virus 2
E	KC762676	MKS-0099	-N/A-	07/17/2007	Human	Indonesia	1485	Dengue virus 2
E	KC762662	MKS-0297	-N/A-	11/21/2007	Human	Indonesia	1485	Dengue virus 2
E	KC762661	MKS-0412	-N/A-	09/24/2007	Human	Indonesia	1485	Dengue virus 2
E	KC762655	MKS-0417	-N/A-	09/27/2007	Human	Indonesia	1485	Dengue virus 2
E	KC762656	MKS-0502	-N/A-	12/11/2007	Human	Indonesia	1485	Dengue virus 2
E	KC762673	MKS-2018	-N/A-	03/11/2008	Human	Indonesia	1485	Dengue virus 2
E	KC762663	MKS-2024	-N/A-	02/20/2008	Human	Indonesia	1485	Dengue virus 2
E	KC762675	MKS-2032	-N/A-	03/08/2008	Human	Indonesia	1485	Dengue virus 2
E	KC762671	MKS-2108	-N/A-	02/19/2008	Human	Indonesia	1485	Dengue virus 2
E	KC762664	MKS-2145	-N/A-	03/28/2008	Human	Indonesia	1485	Dengue virus 2
E	KC762674	MKS-2167	-N/A-	03/11/2008	Human	Indonesia	1485	Dengue virus 2
E	KC762672	MKS-2198	-N/A-	04/09/2008	Human	Indonesia	1485	Dengue virus 2
E	KC762667	MKS-2204	-N/A-	04/12/2008	Human	Indonesia	1485	Dengue virus 2
E	KC762659	MKS-2210	-N/A-	04/15/2008	Human	Indonesia	1485	Dengue virus 2
E	KC762657	MKS-2234	-N/A-	04/23/2008	Human	Indonesia	1485	Dengue virus 2
E	KC762666	MKS-3007	-N/A-	02/15/2008	Human	Indonesia	1485	Dengue virus 2
E	KC762677	MKS-IF011	-N/A-	02/15/2008	Human	Indonesia	1485	Dengue virus 2
E	KC762668	MKS-IF014	-N/A-	03/11/2008	Human	Indonesia	1485	Dengue virus 2
E	KC762678	MKS-WS73	-N/A-	03/04/2010	Human	Indonesia	1485	Dengue virus 2
E	KC762679	MKS-WS79a	-N/A-	03/29/2010	Human	Indonesia	1485	Dengue virus 2
E	KC762680	MKS-WS80	-N/A-	04/05/2010	Human	Indonesia	1485	Dengue virus 2
E	AF038403	New Guinea C	2-AsianII	-N/A-	Unknown	Papua New Guinea	1485	Dengue virus 2
E	FJ390389	New Guinea C derivative	2-AsianII	1944	Human	Papua New Guinea	1485	Dengue virus 2
E	AF038402	New Guinea C/PUO-218 hybrid	-N/A-	-N/A-	Unknown	-N/A-	1485	Dengue virus 2
E	JQ955624	Od2112	-N/A-	2011	Human	India	1485	Dengue virus 2
E	LC129169	P04-08	2-AsianI	-N/A-	Human	Thailand	1485	Dengue virus 2
E	KJ918750	P23085 INDI-60	2-American	04/01/2007	Human	India	1485	Dengue virus 2
E	U87412	PDK-53	-N/A-	-N/A-	Unknown	-N/A-	1485	Dengue virus 2
E	KU725664	PDK53	-N/A-	-N/A-	Unknown	-N/A-	1485	Dengue virus 2
E	KU517845	PG-CN10-13	-N/A-	04/23/2013	Human	Papua New Guinea	1485	Dengue virus 2
E	KU517847	PH-CN77-15	-N/A-	08/03/2015	Human	Philippines	1485	Dengue virus 2
E	KJ734727	PL046	-N/A-	2014	Unknown	Taiwan	1485	Dengue virus 2
E	EF105378	PM33974	2-sylvatic	1981	Unknown	Guinea	1485	Dengue virus 2
E	KF479233	QHD13CAIQ	-N/A-	01/04/2013	Human	China	1485	Dengue virus 2
E	KX372564	QML16	-N/A-	2015	Human	Australia	1485	Dengue virus 2
E	KY427084	RGCB880/2010	-N/A-	09/01/2010	Human	India	1485	Dengue virus 2
E	KY427085	RGCB921/2011	2_Cosmopolitan	01/03/2011	Human	India	1485	Dengue virus 2
E	JQ955623	RR44	-N/A-	2009	Human	India	1485	Dengue virus 2
E	M19197	S1 vaccine	2-American	-N/A-	Unknown	-N/A-	1485	Dengue virus 2
E	GU289914	S16803	-N/A-	1974	Human	Thailand	1485	Dengue virus 2
E	KR779786	SG(EHI)D2/03157Y13	-N/A-	2013	Human	Singapore	1485	Dengue virus 2
E	KR779782	SG(EHI)D2/0466Y07	-N/A-	2007	Human	Singapore	1485	Dengue virus 2
E	KY921905	SG(EHI)D2/09087Y15	-N/A-	03/2015	Human	Singapore	1485	Dengue virus 2
E	KY921904	SG(EHI)D2/09423Y14	-N/A-	03/2014	Human	Singapore	1485	Dengue virus 2
E	JN851113	SGEHI(D2)0017Y06	-N/A-	2006	Human	Singapore	1485	Dengue virus 2
E	GU370050	SGEHI(D2)0099Y07	-N/A-	04/2007	Human	Singapore	1485	Dengue virus 2
E	JN851119	SGEHI(D2)0194Y08	-N/A-	2008	Human	Singapore	1485	Dengue virus 2
E	JN851129	SGEHI(D2)0204Y06	-N/A-	2006	Human	Singapore	1485	Dengue virus 2
E	JN851128	SGEHI(D2)0232Y06	-N/A-	2006	Human	Singapore	1485	Dengue virus 2
E	JN851130	SGEHI(D2)0270Y05	-N/A-	2005	Human	Singapore	1485	Dengue virus 2
E	JN851125	SGEHI(D2)0345Y05	-N/A-	2005	Human	Singapore	1485	Dengue virus 2
E	JN851123	SGEHI(D2)0377Y04	-N/A-	2004	Human	Singapore	1485	Dengue virus 2
E	JN851118	SGEHI(D2)0391Y08	-N/A-	2008	Human	Singapore	1485	Dengue virus 2
E	JN851117	SGEHI(D2)0431Y07	-N/A-	2007	Human	Singapore	1485	Dengue virus 2
E	JN851124	SGEHI(D2)0462Y05	-N/A-	2005	Human	Singapore	1485	Dengue virus 2
E	JN851114	SGEHI(D2)0522Y07	-N/A-	2007	Human	Singapore	1485	Dengue virus 2
E	JN851126	SGEHI(D2)0578Y05	-N/A-	2005	Human	Singapore	1485	Dengue virus 2
E	JN851121	SGEHI(D2)0615Y08	-N/A-	2008	Human	Singapore	1485	Dengue virus 2
E	JN851115	SGEHI(D2)0642Y07	-N/A-	2007	Human	Singapore	1485	Dengue virus 2
E	JN851127	SGEHI(D2)0685Y04	-N/A-	2004	Human	Singapore	1485	Dengue virus 2
E	JN851120	SGEHI(D2)0722Y07	-N/A-	2007	Human	Singapore	1485	Dengue virus 2
E	JN851131	SGEHI(D2)0762Y05	-N/A-	2005	Human	Singapore	1485	Dengue virus 2
E	JN851122	SGEHI(D2)0950Y08	-N/A-	2008	Human	Singapore	1485	Dengue virus 2
E	JN851116	SGEHI(D2)1079Y07	-N/A-	2007	Human	Singapore	1485	Dengue virus 2
E	GU370051	SGEHI(D2)1158Y08	-N/A-	08/2008	Human	Singapore	1485	Dengue virus 2
E	EU920838	SUR-Aug-05	2_AsianAmerican	08/2005	Unknown	Suriname	1485	Dengue virus 2
E	EU920842	SUR-Oct-05	2_AsianAmerican	10/2005	Unknown	Suriname	1485	Dengue virus 2
E	AY776328	Taiwan-1008DHF	-N/A-	-N/A-	Unknown	Taiwan	1485	Dengue virus 2
E	AY858036	TB16i	-N/A-	-N/A-	Human	Indonesia	1485	Dengue virus 2
E	DQ181799	ThD2_0017_98	2-AsianI	1998	Unknown	Thailand	1485	Dengue virus 2
E	DQ181802	ThD2_0026_88	2-AsianI	1988	Unknown	Thailand	1485	Dengue virus 2
E	DQ181806	ThD2_0038_74	-N/A-	1974	Unknown	Thailand	1485	Dengue virus 2
E	DQ181798	ThD2_0055_99	2-AsianI	1999	Unknown	Thailand	1485	Dengue virus 2
E	DQ181797	ThD2_0078_01	2-AsianI	2001	Unknown	Thailand	1485	Dengue virus 2
E	DQ181805	ThD2_0168_79	2-AsianI	1979	Unknown	Thailand	1485	Dengue virus 2
E	DQ181800	ThD2_0263_95	2-AsianI	1995	Unknown	Thailand	1485	Dengue virus 2
E	DQ181801	ThD2_0284_90	-N/A-	1990	Unknown	Thailand	1485	Dengue virus 2
E	DQ181803	ThD2_0433_85	2-AsianI	1985	Unknown	Thailand	1485	Dengue virus 2
E	DQ181804	ThD2_0498_84	2-AsianI	1984	Unknown	Thailand	1485	Dengue virus 2
E	AF022435	ThNH-28/93	2-AsianI	1993	Unknown	-N/A-	1485	Dengue virus 2
E	AF022436	ThNH-52/93	2-AsianI	1993	Unknown	-N/A-	1485	Dengue virus 2
E	AF022434	ThNH-7/93	2-AsianI	1993	Unknown	-N/A-	1485	Dengue virus 2
E	AF022437	ThNH-p11/93	2-AsianI	1993	Unknown	-N/A-	1485	Dengue virus 2
E	AF022438	ThNH-p12/93	2-AsianI	1993	Unknown	-N/A-	1485	Dengue virus 2
E	AF022439	ThNH-p14/93	2-AsianI	1993	Unknown	-N/A-	1485	Dengue virus 2
E	AF022440	ThNH-p16/93	2-AsianI	1993	Unknown	-N/A-	1485	Dengue virus 2
E	AF022441	ThNH-p36/93	2-AsianI	1993	Unknown	-N/A-	1485	Dengue virus 2
E	AF169678	ThNH29/93	-N/A-	1993	Unknown	-N/A-	1485	Dengue virus 2
E	AF169679	ThNH36/93	-N/A-	1993	Unknown	-N/A-	1485	Dengue virus 2
E	AF169680	ThNH45/93	-N/A-	1993	Unknown	-N/A-	1485	Dengue virus 2
E	AF169682	ThNH54/93	2-AsianI	1993	Unknown	-N/A-	1485	Dengue virus 2
E	AF169681	ThNH55/93	2-AsianI	1993	Unknown	-N/A-	1485	Dengue virus 2
E	AF169683	ThNH62/93	2-AsianI	1993	Unknown	-N/A-	1485	Dengue virus 2
E	AF169684	ThNH63/93	2-AsianI	1993	Unknown	-N/A-	1485	Dengue virus 2
E	AF169685	ThNH69/93	2-AsianI	1993	Unknown	-N/A-	1485	Dengue virus 2
E	AF169686	ThNH73/93	2-AsianI	1993	Unknown	-N/A-	1485	Dengue virus 2
E	AF169687	ThNH76/93	2-AsianI	1993	Unknown	-N/A-	1485	Dengue virus 2
E	AF169688	ThNH81/93	2-AsianI	1993	Unknown	-N/A-	1485	Dengue virus 2
E	KX452021	TM101	-N/A-	01/2014	Human	Malaysia	1485	Dengue virus 2
E	KX452022	TM103	-N/A-	01/2014	Human	Malaysia	1485	Dengue virus 2
E	KX452024	TM107	-N/A-	01/2014	Human	Malaysia	1485	Dengue virus 2
E	KX452025	TM109	-N/A-	01/2014	Human	Malaysia	1485	Dengue virus 2
E	KX452026	TM113	-N/A-	01/2014	Human	Malaysia	1485	Dengue virus 2
E	KX452027	TM120	-N/A-	01/2014	Human	Malaysia	1485	Dengue virus 2
E	KX452028	TM121	-N/A-	01/2014	Human	Malaysia	1485	Dengue virus 2
E	KX452029	TM123	-N/A-	01/2014	Human	Malaysia	1485	Dengue virus 2
E	KX452030	TM132	-N/A-	01/2014	Human	Malaysia	1485	Dengue virus 2
E	KX452031	TM135	-N/A-	01/2014	Human	Malaysia	1485	Dengue virus 2
E	KX452032	TM136	-N/A-	01/2014	Human	Malaysia	1485	Dengue virus 2
E	KX452033	TM151	-N/A-	01/2014	Human	Malaysia	1485	Dengue virus 2
E	KX452015	TM16	-N/A-	01/2014	Human	Malaysia	1485	Dengue virus 2
E	KX452034	TM175	-N/A-	01/2014	Human	Malaysia	1485	Dengue virus 2
E	KX452035	TM199	-N/A-	01/2014	Human	Malaysia	1485	Dengue virus 2
E	KX452036	TM203	-N/A-	01/2014	Human	Malaysia	1485	Dengue virus 2
E	KX452037	TM209	-N/A-	01/2014	Human	Malaysia	1485	Dengue virus 2
E	KX452038	TM210	-N/A-	01/2014	Human	Malaysia	1485	Dengue virus 2
E	KX452039	TM220	-N/A-	01/2014	Human	Malaysia	1485	Dengue virus 2
E	KX452040	TM223	-N/A-	01/2014	Human	Malaysia	1485	Dengue virus 2
E	KX452041	TM243	-N/A-	01/2014	Human	Malaysia	1485	Dengue virus 2
E	KX452042	TM244	-N/A-	01/2014	Human	Malaysia	1485	Dengue virus 2
E	KX452043	TM246	-N/A-	01/2014	Human	Malaysia	1485	Dengue virus 2
E	KX452044	TM266	-N/A-	01/2014	Human	Malaysia	1485	Dengue virus 2
E	KX452045	TM280	-N/A-	01/2014	Human	Malaysia	1485	Dengue virus 2
E	KX452046	TM289	-N/A-	01/2014	Human	Malaysia	1485	Dengue virus 2
E	KX452016	TM35	-N/A-	01/2014	Human	Malaysia	1485	Dengue virus 2
E	KX452017	TM38	-N/A-	01/2014	Human	Malaysia	1485	Dengue virus 2
E	KX452018	TM39	-N/A-	01/2014	Human	Malaysia	1485	Dengue virus 2
E	KX452019	TM61	-N/A-	01/2014	Human	Malaysia	1485	Dengue virus 2
E	KX452020	TM74	-N/A-	01/2014	Human	Malaysia	1485	Dengue virus 2
E	AY744147	Tonga/74	2-American	1974	Unknown	Tonga	1485	Dengue virus 2
E	AY037116	TSV01	-N/A-	-N/A-	Unknown	Australia	1485	Dengue virus 2
E	AB543624	UNKNOWN-AB543624	2-AsianI	-N/A-	Human	-N/A-	1485	Dengue virus 2
E	JN368476	UNKNOWN-JN368476	2-AsianI	2007	Human	Cambodia	1485	Dengue virus 2
E	HQ332184	VE_61069_2006	2_AsianAmerican	2006	Human	Venezuela	1485	Dengue virus 2
E	HQ332185	VE_61082_2007	2_AsianAmerican	2007	Human	Venezuela	1485	Dengue virus 2
E	HQ332190	VE_61095_2007	2_AsianAmerican	2007	Human	Venezuela	1485	Dengue virus 2
E	HQ332186	VE_61115_2007	2_AsianAmerican	2007	Human	Venezuela	1485	Dengue virus 2
E	HQ332187	VE_61133_2007	2_AsianAmerican	2007	Human	Venezuela	1485	Dengue virus 2
E	HQ332188	VE_61136_2007	2_AsianAmerican	2007	Human	Venezuela	1485	Dengue virus 2
E	HQ332189	VE_61154_2007	2_AsianAmerican	2007	Human	Venezuela	1485	Dengue virus 2
E	AF100465	Ven2	2-American	-N/A-	Unknown	-N/A-	1485	Dengue virus 2
E	AB479041	VNHCM18-C/02	-N/A-	2002	Unknown	Viet Nam	1485	Dengue virus 2
E	AB479042	VNHCM18-K/02	-N/A-	2002	Unknown	Viet Nam	1485	Dengue virus 2
E	KY937188	XHZF10615	-N/A-	2015	Human	China	1485	Dengue virus 2
E	KY937186	XLLM10666	-N/A-	2015	Human	China	1485	Dengue virus 2
E	KY937190	XLXY10594	-N/A-	2015	Human	China	1485	Dengue virus 2
E	KY937187	XSMY10589	-N/A-	2015	Human	China	1485	Dengue virus 2
E	KY937189	XZW10694	-N/A-	2015	Human	China	1485	Dengue virus 2
E	KY937185	XZXM10610	-N/A-	2015	Human	China	1485	Dengue virus 2
E	MF459663	YNPE2	2-AsianI	09/09/2013	Human	China	1485	Dengue virus 2
E	EU359009	ZH1340	-N/A-	-N/A-	Human	China	1485	Dengue virus 2
E	KC131142	ZH413-2	-N/A-	09/2012	Human	China	1485	Dengue virus 2
E	EF051521	ZS01/01	-N/A-	2001	Unknown	China	1485	Dengue virus 2
E	U87411	16681	-N/A-	-N/A-	Unknown	Thailand	1485	Dengue virus 2 Thailand/16681/84
